# Supplementary material for: Preaustinoid A: a meroterpene produced by Penicillium sp
Source: Acta Crystallogr Sect E Struct Rep Online. 2009 Jan 8;65(Pt 2):o221. doi: 10.1107/S1600536808043481 (PMC2968271; doi:10.1107/S1600536808043481)
Supplement: Supplementary file 1 [file e-65-0o221-sup1.cif]

##############################################################################
###                                                                        ###
###        Electronic paper (Acta Crystallographica Section E)             ###
###                                                                        ###
##############################################################################
#                                                                            #
# This CIF contains the data in a paper accepted for publication in Acta     #
# Crystallographica Section E. It conforms to the requirements of Notes      #
# for Authors for Section E, and has been peer reviewed under the auspices   #
# of the IUCr Commission on Journals.                                        #
#                                                                            #
# Full details of the Crystallographic Information File format               #
# are given in the paper "The Crystallographic Information File (CIF):       #
# a New Standard Archive File for Crystallography" by S. R. Hall, F. H.      #
# Allen and I. D. Brown [Acta Cryst. (1991), A47, 655-685].                  #
#                                                                            #
# The current version of the core CIF dictionary is obtainable from          #
# ftp://ftp.iucr.org/pub/cif_core.dic. The current version number is 2.4.    #
#                                                                            #
# Software is freely available for graphical display of the structure(s) in  #
# this CIF.  For information consult the CIF home page http://www.iucr.org/  #
# cif/home.html                                                              #
#                                                                            #
# This file may be used for bona fide research purposes within the           #
# scientific community so long as proper attribution is given to the journal # 
# article from which it was obtained.                                        #
#                                                                            #
##############################################################################
                                             
data_global
_audit_creation_method     SHELXL-97
_journal_date_recd_electronic     2008-12-17
_journal_date_accepted     2008-12-20
_journal_name_full     'Acta Crystallographica, Section E'
_journal_year     2009
_journal_volume     65
_journal_issue      2
_journal_page_first     o221
_journal_page_last     o221
_journal_paper_category     QO
_journal_coeditor_code     TK2346
_publ_contact_author_name     ' Julio Zukerman-Schpector '
_publ_contact_author_address
;
    Departmento de Qu\'imica,
    Universidade Federal de S\~ao Carlos,
    C.P. 676,
    13565-905 S\~o Carlos -SP,
    Brazil
;
_publ_contact_author_email     julio@power.ufscar.br
_publ_contact_author_fax     ' 55 16 33518097 '
_publ_contact_author_phone     ' 55 16 33518350 '
_publ_section_title
;
Preaustinoid A: a meroterpene produced by <i>Penicillium sp</i>.
;
loop_
    _publ_author_name
    _publ_author_address
    'Maganhi, Stella H.'
;
Department of Chemistry,
Universidade Federal de S\~ao Carlos,
13565-905 S\~ao Carlos
SP
Brazil
;
    'Fill, Taicia Pacheco'
;
Department of Chemistry,
Universidade Federal de S\~ao Carlos,
13565-905 S\~ao Carlos
SP
Brazil
;
    'Rodrigues-Fo, Edson'
;
Department of Chemistry,
Universidade Federal de S\~ao Carlos,
13565-905 S\~ao Carlos
SP
Brazil
;
    'Caracelli, Ignez'
;
BioMat - Physics Department,
Universidade Estadual Paulista "J\'ulio de Mesquita Filho"
UNESP
17033-360 Bauru
SP
Brazil
;
    'Zukerman-Schpector, Julio'
;
Department of Chemistry,
Universidade Federal de S\~ao Carlos,
13565-905 S\~ao Carlos
SP
Brazil
;
data_I
_audit_creation_method     SHELXL-97
_chemical_name_systematic
;
methyl 15-hydroxy-2,6,6,10,13,15-hexamethyl-17-methylene-7,14,16-
trioxotetracyclo[11.3.1.0^2,11^.0^5,10^]heptadecane-1-carboxylate
;
_chemical_name_common     'Preaustinoid A'
_chemical_formula_moiety     'C26 H36 O6'
_chemical_formula_sum     'C26 H36 O6'
_chemical_formula_iupac     'C26 H36 O6'
_chemical_formula_weight     444.55
_chemical_melting_point     ?
_symmetry_cell_setting     orthorhombic
_symmetry_space_group_name_H-M     'P 21 21 21'
_symmetry_space_group_name_Hall     'P 2ac 2ab'
loop_
    _symmetry_equiv_pos_as_xyz
    'x, y, z'
    '-x+1/2, -y, z+1/2'
    'x+1/2, -y+1/2, -z'
    '-x, y+1/2, -z+1/2'
_cell_length_a     8.5023(2)
_cell_length_b     13.5405(2)
_cell_length_c     19.7127(4)
_cell_angle_alpha     90
_cell_angle_beta     90
_cell_angle_gamma     90
_cell_volume     2269.43(8)
_cell_formula_units_Z     4
_cell_measurement_reflns_used     22936
_cell_measurement_theta_min     0.998
_cell_measurement_theta_max     27.5
_cell_measurement_temperature     290(2)
_exptl_crystal_description     prism
_exptl_crystal_colour     colorless
_exptl_crystal_size_max     0.37
_exptl_crystal_size_mid     0.28
_exptl_crystal_size_min     0.11
_exptl_crystal_density_diffrn     1.301
_exptl_crystal_density_meas     ?
_exptl_crystal_density_method     'not measured'
_exptl_crystal_F_000     960
_exptl_absorpt_coefficient_mu     0.091
_exptl_absorpt_correction_type     none
_exptl_absorpt_process_details     ?
_exptl_absorpt_correction_T_min     ?
_exptl_absorpt_correction_T_max     ?
_exptl_special_details
;
;
_diffrn_ambient_temperature     290(2)
_diffrn_radiation_type     MoK\a
_diffrn_radiation_wavelength     0.71073
_diffrn_radiation_source     'fine-focus sealed tube'
_diffrn_radiation_monochromator     graphite
_diffrn_measurement_device_type     'Bruker APEXII CCD area-detector'
_diffrn_measurement_method     '\f and \w'
_diffrn_detector_area_resol_mean     ?
_diffrn_reflns_number     27134
_diffrn_reflns_av_R_equivalents     0.034
_diffrn_reflns_av_sigmaI/netI     0.018
_diffrn_reflns_theta_min     1.82
_diffrn_reflns_theta_max     27.49
_diffrn_reflns_theta_full     27.5
_diffrn_measured_fraction_theta_max     0.997
_diffrn_measured_fraction_theta_full     0.997
_diffrn_reflns_limit_h_min     -11
_diffrn_reflns_limit_h_max     9
_diffrn_reflns_limit_k_min     -17
_diffrn_reflns_limit_k_max     17
_diffrn_reflns_limit_l_min     -25
_diffrn_reflns_limit_l_max     25
_diffrn_standards_number     0
_diffrn_standards_interval_count     0
_diffrn_standards_interval_time     ?
_diffrn_standards_decay_%     <1
_refine_special_details
;
Refinement of <i>F</i>^2^ against ALL reflections. The weighted <i>R</i>-factor
<i>wR</i> and goodness of fit <i>S</i> are based on <i>F</i>^2^, conventional
<i>R</i>-factors <i>R</i> are based on <i>F</i>, with <i>F</i> set to zero for
negative <i>F</i>^2^. The threshold expression of <i>F</i>^2^ >
\s(<i>F</i>^2^) is used only for calculating <i>R</i>-factors(gt) <i>etc</i>.
and is not relevant to the choice of reflections for refinement.
<i>R</i>-factors based on <i>F</i>^2^ are statistically about twice as large
as those based on <i>F</i>, and <i>R</i>- factors based on ALL data will be
even larger.
;
_reflns_number_total     2938
_reflns_number_gt     2677
_reflns_threshold_expression     I>2\s(I)
_refine_ls_structure_factor_coef     Fsqd
_refine_ls_matrix_type     full
_refine_ls_R_factor_all     0.0407
_refine_ls_R_factor_gt     0.036
_refine_ls_wR_factor_gt     0.090
_refine_ls_wR_factor_ref     0.093
_refine_ls_goodness_of_fit_ref     1.03
_refine_ls_restrained_S_all     1.03
_refine_ls_number_reflns     2938
_refine_ls_number_parameters     297
_refine_ls_number_restraints     0
_refine_ls_hydrogen_treatment     constr
_refine_ls_weighting_scheme     calc
_refine_ls_weighting_details
         'calc w=1/[\s^2^(Fo^2^)+(0.0531P)^2^+0.3814P] where P=(Fo^2^+2Fc^2^)/3'
_atom_sites_solution_hydrogens     geom
_atom_sites_solution_primary     direct
_atom_sites_solution_secondary     difmap
_refine_ls_shift/su_max     ?
_refine_ls_shift/su_max_lt     0.001
_refine_ls_shift/su_mean     0.000
_refine_diff_density_max     0.22
_refine_diff_density_min     -0.13
_refine_ls_extinction_method     none
_refine_ls_extinction_coef     ?
_refine_ls_abs_structure_details
             '[\a~D~] = -4.97\% and results in dos Santos & Rodrigues-Fo (2002)'
loop_
    _atom_type_symbol
    _atom_type_description
    _atom_type_scat_dispersion_real
    _atom_type_scat_dispersion_imag
    _atom_type_scat_source
    'C' 'C' 0.0033 0.0016
                         'International Tables Vol C Tables 4.2.6.8 and 6.1.1.4'
    'H' 'H' 0.0000 0.0000
                         'International Tables Vol C Tables 4.2.6.8 and 6.1.1.4'
    'O' 'O' 0.0106 0.0060
                         'International Tables Vol C Tables 4.2.6.8 and 6.1.1.4'
_computing_data_collection     'APEX2, COSMO and BIS (Bruker, 2006)'
_computing_cell_refinement     'SAINT (Bruker, 2006)'
_computing_data_reduction     'SAINT  (Bruker, 2006)'
_computing_structure_solution     'SIR97 (Altomare <i>et al.</i>, 1999)'
_computing_structure_refinement     'SHELXL97 (Sheldrick, 2008)'
_computing_molecular_graphics     'ORTEP-3 (Farrugia, 1997)'
_computing_publication_material     'WinGX (Farrugia, 1999)'
loop_
    _atom_site_type_symbol
    _atom_site_label
    _atom_site_fract_x
    _atom_site_fract_y
    _atom_site_fract_z
    _atom_site_U_iso_or_equiv
    _atom_site_adp_type
    _atom_site_calc_flag
    _atom_site_refinement_flags
    _atom_site_occupancy
    _atom_site_disorder_assembly
    _atom_site_disorder_group
    C C1 0.6598(2) 1.07289(12) 1.05643(9) 0.0288(4) Uani d . 1 . .
    C C2 0.6226(2) 1.08110(12) 0.97653(9) 0.0285(4) Uani d . 1 . .
    C C3 0.4489(2) 1.10698(14) 0.96387(10) 0.0339(4) Uani d . 1 . .
    H H3A 0.3835 1.0666 0.9931 0.041 Uiso calc R 1 . .
    H H3B 0.4314 1.1756 0.9760 0.041 Uiso calc R 1 . .
    C C4 0.3986(2) 1.09105(13) 0.89014(10) 0.0335(4) Uani d . 1 . .
    H H4A 0.4588 1.1343 0.8607 0.040 Uiso calc R 1 . .
    H H4B 0.2882 1.1076 0.8851 0.040 Uiso calc R 1 . .
    C C5 0.4252(2) 0.98347(13) 0.86909(9) 0.0281(4) Uani d . 1 . .
    H H5 0.3789 0.9444 0.9059 0.034 Uiso calc R 1 . .
    C C6 0.3310(2) 0.95241(13) 0.80444(10) 0.0333(4) Uani d . 1 . .
    C C7 0.3688(3) 0.84397(14) 0.78946(10) 0.0375(4) Uani d . 1 . .
    C C8 0.5381(3) 0.81430(17) 0.79148(13) 0.0480(5) Uani d . 1 . .
    H H8A 0.5925 0.8437 0.7532 0.058 Uiso calc R 1 . .
    H H8B 0.5456 0.7431 0.7871 0.058 Uiso calc R 1 . .
    C C9 0.6192(3) 0.84641(14) 0.85749(10) 0.0379(4) Uani d . 1 . .
    H H9A 0.7299 0.8294 0.8551 0.045 Uiso calc R 1 . .
    H H9B 0.5736 0.8103 0.8952 0.045 Uiso calc R 1 . .
    C C10 0.6034(2) 0.95805(13) 0.87113(9) 0.0289(4) Uani d . 1 . .
    C C11 0.6583(2) 0.97663(12) 0.94619(8) 0.0266(3) Uani d . 1 . .
    H H11 0.5967 0.9304 0.9737 0.032 Uiso calc R 1 . .
    C C12 0.8309(2) 0.94807(15) 0.95867(10) 0.0346(4) Uani d . 1 . .
    H H12A 0.8986 0.9948 0.9355 0.041 Uiso calc R 1 . .
    H H12B 0.8503 0.8833 0.9394 0.041 Uiso calc R 1 . .
    C C13 0.8741(2) 0.94642(14) 1.03528(10) 0.0338(4) Uani d . 1 . .
    C C14 0.7714(3) 0.86428(14) 1.06479(10) 0.0372(4) Uani d . 1 . .
    C C15 0.6277(3) 0.89190(13) 1.10736(9) 0.0346(4) Uani d . 1 . .
    C C16 0.5554(2) 0.99228(14) 1.08868(9) 0.0322(4) Uani d . 1 . .
    C C17 0.8335(2) 1.04648(13) 1.06521(9) 0.0317(4) Uani d . 1 . .
    C C18 0.6196(2) 1.16872(13) 1.09524(10) 0.0341(4) Uani d . 1 . .
    C C19 0.5811(3) 1.23338(17) 1.20486(12) 0.0498(6) Uani d . 1 . .
    H H19A 0.4780 1.2564 1.1928 0.075 Uiso calc R 1 . .
    H H19B 0.6558 1.2858 1.1989 0.075 Uiso calc R 1 . .
    H H19C 0.5811 1.2126 1.2514 0.075 Uiso calc R 1 . .
    C C20 0.7279(3) 1.16296(14) 0.94607(10) 0.0392(5) Uani d . 1 . .
    H H20A 0.7083 1.2241 0.9692 0.059 Uiso calc R 1 . .
    H H20B 0.7043 1.1706 0.8987 0.059 Uiso calc R 1 . .
    H H20C 0.8364 1.1450 0.9513 0.059 Uiso calc R 1 . .
    C C21 0.1540(3) 0.96145(17) 0.81845(13) 0.0475(5) Uani d . 1 . .
    H H21A 0.1281 0.9253 0.8588 0.071 Uiso calc R 1 . .
    H H21B 0.0961 0.9349 0.7808 0.071 Uiso calc R 1 . .
    H H21C 0.1270 1.0297 0.8245 0.071 Uiso calc R 1 . .
    C C22 0.3678(3) 1.01321(16) 0.74011(10) 0.0448(5) Uani d . 1 . .
    H H22A 0.3552 1.0822 0.7498 0.067 Uiso calc R 1 . .
    H H22B 0.2969 0.9944 0.7044 0.067 Uiso calc R 1 . .
    H H22C 0.4741 1.0008 0.7261 0.067 Uiso calc R 1 . .
    C C23 0.7051(2) 1.01368(17) 0.81888(10) 0.0409(5) Uani d . 1 . .
    H H23A 0.7011 0.9798 0.7761 0.061 Uiso calc R 1 . .
    H H23B 0.8119 1.0163 0.8346 0.061 Uiso calc R 1 . .
    H H23C 0.6656 1.0796 0.8134 0.061 Uiso calc R 1 . .
    C C24 1.0483(3) 0.91813(19) 1.04234(13) 0.0496(6) Uani d . 1 . .
    H H24A 1.0757 0.9149 1.0895 0.074 Uiso calc R 1 . .
    H H24B 1.1122 0.9669 1.0203 0.074 Uiso calc R 1 . .
    H H24C 1.0658 0.8549 1.0216 0.074 Uiso calc R 1 . .
    C C25 0.5021(3) 0.81210(15) 1.10693(14) 0.0515(6) Uani d . 1 . .
    H H25A 0.4182 0.8306 1.1369 0.077 Uiso calc R 1 . .
    H H25B 0.5471 0.7508 1.1218 0.077 Uiso calc R 1 . .
    H H25C 0.4616 0.8045 1.0618 0.077 Uiso calc R 1 . .
    C C26 0.9386(3) 1.10751(16) 1.09100(11) 0.0429(5) Uani d . 1 . .
    H H26A 1.0443 1.0901 1.0915 0.051 Uiso calc R 1 . .
    H H26B 0.9069 1.1680 1.1087 0.051 Uiso calc R 1 . .
    O O1 0.5918(2) 1.24745(10) 1.07174(8) 0.0472(4) Uani d . 1 . .
    O O2 0.6234(2) 1.15134(10) 1.16213(7) 0.0466(4) Uani d . 1 . .
    O O3 0.2674(2) 0.78454(11) 0.77637(9) 0.0544(4) Uani d . 1 . .
    O O4 0.8037(2) 0.77818(11) 1.05593(10) 0.0617(5) Uani d . 1 . .
    O O5 0.6898(2) 0.90860(11) 1.17396(7) 0.0485(4) Uani d . 1 . .
    H H1O5 0.7163 0.8558 1.1907 0.058 Uiso calc R 1 . .
    O O6 0.41897(17) 1.00801(12) 1.10126(8) 0.0465(4) Uani d . 1 . .
loop_
    _atom_site_aniso_label
    _atom_site_aniso_U_11
    _atom_site_aniso_U_22
    _atom_site_aniso_U_33
    _atom_site_aniso_U_12
    _atom_site_aniso_U_13
    _atom_site_aniso_U_23
    C1 0.0316(9) 0.0236(7) 0.0311(8) -0.0013(7) -0.0004(7) -0.0008(6)
    C2 0.0322(9) 0.0238(7) 0.0295(8) 0.0008(7) -0.0008(7) 0.0006(6)
    C3 0.0352(10) 0.0299(8) 0.0365(9) 0.0057(8) -0.0024(8) -0.0049(7)
    C4 0.0348(9) 0.0282(8) 0.0375(9) 0.0073(8) -0.0057(8) -0.0025(7)
    C5 0.0288(9) 0.0265(8) 0.0291(8) 0.0009(7) 0.0010(7) 0.0010(6)
    C6 0.0334(9) 0.0303(8) 0.0362(9) 0.0002(8) -0.0034(8) -0.0013(7)
    C7 0.0468(12) 0.0338(9) 0.0319(9) -0.0007(9) -0.0064(9) -0.0024(7)
    C8 0.0513(13) 0.0410(11) 0.0516(13) 0.0118(10) -0.0063(11) -0.0160(10)
    C9 0.0407(11) 0.0352(9) 0.0378(10) 0.0111(9) -0.0046(9) -0.0064(8)
    C10 0.0282(9) 0.0300(8) 0.0285(8) 0.0025(7) 0.0025(7) 0.0004(7)
    C11 0.0268(8) 0.0265(8) 0.0265(8) 0.0016(7) 0.0018(7) 0.0012(6)
    C12 0.0299(9) 0.0406(10) 0.0331(9) 0.0070(8) 0.0009(8) -0.0012(8)
    C13 0.0309(9) 0.0345(9) 0.0360(9) 0.0056(8) -0.0044(8) -0.0009(8)
    C14 0.0451(11) 0.0336(9) 0.0329(9) 0.0053(9) -0.0056(9) 0.0001(7)
    C15 0.0445(11) 0.0279(8) 0.0313(9) -0.0043(8) -0.0031(8) 0.0014(7)
    C16 0.0373(10) 0.0308(9) 0.0284(8) -0.0032(8) 0.0007(8) -0.0023(7)
    C17 0.0331(9) 0.0318(8) 0.0302(8) 0.0006(8) -0.0011(8) 0.0027(7)
    C18 0.0344(10) 0.0303(8) 0.0376(10) -0.0015(8) -0.0026(8) -0.0041(7)
    C19 0.0606(15) 0.0438(11) 0.0450(11) -0.0037(11) 0.0107(11) -0.0153(10)
    C20 0.0450(12) 0.0331(9) 0.0396(10) -0.0096(9) -0.0007(9) 0.0069(8)
    C21 0.0339(11) 0.0461(11) 0.0624(14) -0.0015(9) -0.0053(10) -0.0104(10)
    C22 0.0533(13) 0.0453(11) 0.0358(10) 0.0002(10) -0.0068(10) 0.0038(9)
    C23 0.0356(10) 0.0544(12) 0.0328(9) -0.0030(9) 0.0050(8) 0.0065(9)
    C24 0.0362(11) 0.0583(13) 0.0543(13) 0.0131(11) -0.0111(10) -0.0098(11)
    C25 0.0584(14) 0.0319(10) 0.0642(14) -0.0127(10) -0.0048(12) 0.0048(10)
    C26 0.0375(11) 0.0417(11) 0.0496(12) -0.0050(9) -0.0073(9) -0.0005(9)
    O1 0.0638(10) 0.0288(6) 0.0490(8) 0.0075(7) -0.0084(8) -0.0050(6)
    O2 0.0698(11) 0.0342(7) 0.0359(7) 0.0028(7) 0.0037(8) -0.0064(6)
    O3 0.0614(11) 0.0355(8) 0.0664(10) -0.0091(8) -0.0145(9) -0.0019(7)
    O4 0.0825(13) 0.0312(7) 0.0716(11) 0.0123(8) 0.0137(10) -0.0002(7)
    O5 0.0746(12) 0.0382(7) 0.0327(7) 0.0031(8) -0.0117(7) -0.0005(6)
    O6 0.0388(8) 0.0467(8) 0.0539(9) -0.0008(7) 0.0106(7) 0.0049(7)
_geom_special_details
;
All e.s.d.'s (except the e.s.d. in the dihedral angle between two l.s. planes)
are estimated using the full covariance matrix. The cell e.s.d.'s are taken
into account individually in the estimation of e.s.d.'s in distances, angles
and torsion angles; correlations between e.s.d.'s in cell parameters are only
used when they are defined by crystal symmetry. An approximate (isotropic)
treatment of cell e.s.d.'s is used for estimating e.s.d.'s involving l.s.
planes.
;
loop_
    _geom_bond_atom_site_label_1
    _geom_bond_atom_site_label_2
    _geom_bond_site_symmetry_2
    _geom_bond_distance
    _geom_bond_publ_flag
    C1 C17 . 1.529(3) ?
    C1 C16 . 1.544(3) ?
    C1 C18 . 1.545(2) ?
    C1 C2 . 1.610(2) ?
    C2 C3 . 1.538(3) ?
    C2 C20 . 1.546(3) ?
    C2 C11 . 1.566(2) ?
    C3 C4 . 1.530(3) ?
    C3 H3A . 0.9700 ?
    C3 H3B . 0.9700 ?
    C4 C5 . 1.531(2) ?
    C4 H4A . 0.9700 ?
    C4 H4B . 0.9700 ?
    C5 C10 . 1.554(2) ?
    C5 C6 . 1.563(3) ?
    C5 H5 . 0.9800 ?
    C6 C7 . 1.532(3) ?
    C6 C21 . 1.535(3) ?
    C6 C22 . 1.544(3) ?
    C7 O3 . 1.207(3) ?
    C7 C8 . 1.495(3) ?
    C8 C9 . 1.536(3) ?
    C8 H8A . 0.9700 ?
    C8 H8B . 0.9700 ?
    C9 C10 . 1.541(2) ?
    C9 H9A . 0.9700 ?
    C9 H9B . 0.9700 ?
    C10 C23 . 1.541(3) ?
    C10 C11 . 1.572(2) ?
    C11 C12 . 1.538(3) ?
    C11 H11 . 0.9800 ?
    C12 C13 . 1.554(3) ?
    C12 H12A . 0.9700 ?
    C12 H12B . 0.9700 ?
    C13 C17 . 1.518(3) ?
    C13 C14 . 1.529(3) ?
    C13 C24 . 1.536(3) ?
    C14 O4 . 1.210(2) ?
    C14 C15 . 1.529(3) ?
    C15 O5 . 1.433(2) ?
    C15 C25 . 1.519(3) ?
    C15 C16 . 1.536(3) ?
    C16 O6 . 1.205(2) ?
    C17 C26 . 1.319(3) ?
    C18 O1 . 1.186(2) ?
    C18 O2 . 1.340(2) ?
    C19 O2 . 1.440(2) ?
    C19 H19A . 0.9600 ?
    C19 H19B . 0.9600 ?
    C19 H19C . 0.9600 ?
    C20 H20A . 0.9600 ?
    C20 H20B . 0.9600 ?
    C20 H20C . 0.9600 ?
    C21 H21A . 0.9600 ?
    C21 H21B . 0.9600 ?
    C21 H21C . 0.9600 ?
    C22 H22A . 0.9600 ?
    C22 H22B . 0.9600 ?
    C22 H22C . 0.9600 ?
    C23 H23A . 0.9600 ?
    C23 H23B . 0.9600 ?
    C23 H23C . 0.9600 ?
    C24 H24A . 0.9600 ?
    C24 H24B . 0.9600 ?
    C24 H24C . 0.9600 ?
    C25 H25A . 0.9600 ?
    C25 H25B . 0.9600 ?
    C25 H25C . 0.9600 ?
    C26 H26A . 0.9300 ?
    C26 H26B . 0.9300 ?
    O5 H1O5 . 0.8200 ?
loop_
    _geom_angle_atom_site_label_1
    _geom_angle_atom_site_label_2
    _geom_angle_atom_site_label_3
    _geom_angle_site_symmetry_1
    _geom_angle_site_symmetry_3
    _geom_angle
    _geom_angle_publ_flag
    C17 C1 C16 . . 110.07(14) ?
    C17 C1 C18 . . 110.75(15) ?
    C16 C1 C18 . . 105.22(15) ?
    C17 C1 C2 . . 108.47(15) ?
    C16 C1 C2 . . 109.79(14) ?
    C18 C1 C2 . . 112.51(14) ?
    C3 C2 C20 . . 109.24(15) ?
    C3 C2 C11 . . 109.27(15) ?
    C20 C2 C11 . . 112.77(15) ?
    C3 C2 C1 . . 111.30(15) ?
    C20 C2 C1 . . 108.39(14) ?
    C11 C2 C1 . . 105.86(13) ?
    C4 C3 C2 . . 112.98(16) ?
    C4 C3 H3A . . 109.0 ?
    C2 C3 H3A . . 109.0 ?
    C4 C3 H3B . . 109.0 ?
    C2 C3 H3B . . 109.0 ?
    H3A C3 H3B . . 107.8 ?
    C3 C4 C5 . . 110.50(15) ?
    C3 C4 H4A . . 109.6 ?
    C5 C4 H4A . . 109.6 ?
    C3 C4 H4B . . 109.6 ?
    C5 C4 H4B . . 109.6 ?
    H4A C4 H4B . . 108.1 ?
    C4 C5 C10 . . 110.34(15) ?
    C4 C5 C6 . . 113.65(15) ?
    C10 C5 C6 . . 117.46(15) ?
    C4 C5 H5 . . 104.6 ?
    C10 C5 H5 . . 104.6 ?
    C6 C5 H5 . . 104.6 ?
    C7 C6 C21 . . 108.47(17) ?
    C7 C6 C22 . . 108.08(17) ?
    C21 C6 C22 . . 107.68(18) ?
    C7 C6 C5 . . 107.91(15) ?
    C21 C6 C5 . . 109.53(17) ?
    C22 C6 C5 . . 114.99(16) ?
    O3 C7 C8 . . 120.95(19) ?
    O3 C7 C6 . . 122.0(2) ?
    C8 C7 C6 . . 117.03(18) ?
    C7 C8 C9 . . 112.26(18) ?
    C7 C8 H8A . . 109.2 ?
    C9 C8 H8A . . 109.2 ?
    C7 C8 H8B . . 109.2 ?
    C9 C8 H8B . . 109.2 ?
    H8A C8 H8B . . 107.9 ?
    C8 C9 C10 . . 112.73(17) ?
    C8 C9 H9A . . 109.0 ?
    C10 C9 H9A . . 109.0 ?
    C8 C9 H9B . . 109.0 ?
    C10 C9 H9B . . 109.0 ?
    H9A C9 H9B . . 107.8 ?
    C23 C10 C9 . . 108.29(16) ?
    C23 C10 C5 . . 114.92(15) ?
    C9 C10 C5 . . 107.32(16) ?
    C23 C10 C11 . . 112.61(16) ?
    C9 C10 C11 . . 107.17(14) ?
    C5 C10 C11 . . 106.16(14) ?
    C12 C11 C2 . . 110.55(15) ?
    C12 C11 C10 . . 113.19(15) ?
    C2 C11 C10 . . 116.54(14) ?
    C12 C11 H11 . . 105.1 ?
    C2 C11 H11 . . 105.1 ?
    C10 C11 H11 . . 105.1 ?
    C11 C12 C13 . . 112.61(15) ?
    C11 C12 H12A . . 109.1 ?
    C13 C12 H12A . . 109.1 ?
    C11 C12 H12B . . 109.1 ?
    C13 C12 H12B . . 109.1 ?
    H12A C12 H12B . . 107.8 ?
    C17 C13 C14 . . 111.82(16) ?
    C17 C13 C24 . . 114.00(17) ?
    C14 C13 C24 . . 109.54(17) ?
    C17 C13 C12 . . 108.14(15) ?
    C14 C13 C12 . . 104.21(16) ?
    C24 C13 C12 . . 108.61(17) ?
    O4 C14 C13 . . 121.1(2) ?
    O4 C14 C15 . . 119.7(2) ?
    C13 C14 C15 . . 119.16(16) ?
    O5 C15 C25 . . 112.11(17) ?
    O5 C15 C14 . . 104.29(17) ?
    C25 C15 C14 . . 112.63(17) ?
    O5 C15 C16 . . 103.14(14) ?
    C25 C15 C16 . . 110.30(17) ?
    C14 C15 C16 . . 113.86(16) ?
    O6 C16 C15 . . 119.46(18) ?
    O6 C16 C1 . . 120.88(18) ?
    C15 C16 C1 . . 119.63(17) ?
    C26 C17 C13 . . 123.72(19) ?
    C26 C17 C1 . . 123.45(18) ?
    C13 C17 C1 . . 112.61(16) ?
    O1 C18 O2 . . 123.17(17) ?
    O1 C18 C1 . . 127.27(18) ?
    O2 C18 C1 . . 109.54(15) ?
    O2 C19 H19A . . 109.5 ?
    O2 C19 H19B . . 109.5 ?
    H19A C19 H19B . . 109.5 ?
    O2 C19 H19C . . 109.5 ?
    H19A C19 H19C . . 109.5 ?
    H19B C19 H19C . . 109.5 ?
    C2 C20 H20A . . 109.5 ?
    C2 C20 H20B . . 109.5 ?
    H20A C20 H20B . . 109.5 ?
    C2 C20 H20C . . 109.5 ?
    H20A C20 H20C . . 109.5 ?
    H20B C20 H20C . . 109.5 ?
    C6 C21 H21A . . 109.5 ?
    C6 C21 H21B . . 109.5 ?
    H21A C21 H21B . . 109.5 ?
    C6 C21 H21C . . 109.5 ?
    H21A C21 H21C . . 109.5 ?
    H21B C21 H21C . . 109.5 ?
    C6 C22 H22A . . 109.5 ?
    C6 C22 H22B . . 109.5 ?
    H22A C22 H22B . . 109.5 ?
    C6 C22 H22C . . 109.5 ?
    H22A C22 H22C . . 109.5 ?
    H22B C22 H22C . . 109.5 ?
    C10 C23 H23A . . 109.5 ?
    C10 C23 H23B . . 109.5 ?
    H23A C23 H23B . . 109.5 ?
    C10 C23 H23C . . 109.5 ?
    H23A C23 H23C . . 109.5 ?
    H23B C23 H23C . . 109.5 ?
    C13 C24 H24A . . 109.5 ?
    C13 C24 H24B . . 109.5 ?
    H24A C24 H24B . . 109.5 ?
    C13 C24 H24C . . 109.5 ?
    H24A C24 H24C . . 109.5 ?
    H24B C24 H24C . . 109.5 ?
    C15 C25 H25A . . 109.5 ?
    C15 C25 H25B . . 109.5 ?
    H25A C25 H25B . . 109.5 ?
    C15 C25 H25C . . 109.5 ?
    H25A C25 H25C . . 109.5 ?
    H25B C25 H25C . . 109.5 ?
    C17 C26 H26A . . 120.0 ?
    C17 C26 H26B . . 120.0 ?
    H26A C26 H26B . . 120.0 ?
    C18 O2 C19 . . 115.72(16) ?
    C15 O5 H1O5 . . 109.5 ?
loop_
    _geom_torsion_atom_site_label_1
    _geom_torsion_atom_site_label_2
    _geom_torsion_atom_site_label_3
    _geom_torsion_atom_site_label_4
    _geom_torsion_site_symmetry_1
    _geom_torsion_site_symmetry_2
    _geom_torsion_site_symmetry_3
    _geom_torsion_site_symmetry_4
    _geom_torsion
    _geom_torsion_publ_flag
    C17 C1 C2 C3 . . . . 179.65(14) ?
    C16 C1 C2 C3 . . . . 59.35(19) ?
    C18 C1 C2 C3 . . . . -57.47(19) ?
    C17 C1 C2 C20 . . . . -60.19(18) ?
    C16 C1 C2 C20 . . . . 179.50(15) ?
    C18 C1 C2 C20 . . . . 62.69(19) ?
    C17 C1 C2 C11 . . . . 61.04(17) ?
    C16 C1 C2 C11 . . . . -59.27(18) ?
    C18 C1 C2 C11 . . . . -176.09(15) ?
    C20 C2 C3 C4 . . . . 74.34(19) ?
    C11 C2 C3 C4 . . . . -49.46(19) ?
    C1 C2 C3 C4 . . . . -166.01(14) ?
    C2 C3 C4 C5 . . . . 58.4(2) ?
    C3 C4 C5 C10 . . . . -63.8(2) ?
    C3 C4 C5 C6 . . . . 161.82(16) ?
    C4 C5 C6 C7 . . . . 179.97(16) ?
    C10 C5 C6 C7 . . . . 49.0(2) ?
    C4 C5 C6 C21 . . . . -62.1(2) ?
    C10 C5 C6 C21 . . . . 166.93(17) ?
    C4 C5 C6 C22 . . . . 59.3(2) ?
    C10 C5 C6 C22 . . . . -71.7(2) ?
    C21 C6 C7 O3 . . . . 15.0(3) ?
    C22 C6 C7 O3 . . . . -101.4(2) ?
    C5 C6 C7 O3 . . . . 133.6(2) ?
    C21 C6 C7 C8 . . . . -165.2(2) ?
    C22 C6 C7 C8 . . . . 78.4(2) ?
    C5 C6 C7 C8 . . . . -46.6(2) ?
    O3 C7 C8 C9 . . . . -128.7(2) ?
    C6 C7 C8 C9 . . . . 51.5(3) ?
    C7 C8 C9 C10 . . . . -55.0(3) ?
    C8 C9 C10 C23 . . . . -70.2(2) ?
    C8 C9 C10 C5 . . . . 54.4(2) ?
    C8 C9 C10 C11 . . . . 168.11(17) ?
    C4 C5 C10 C23 . . . . -65.9(2) ?
    C6 C5 C10 C23 . . . . 66.6(2) ?
    C4 C5 C10 C9 . . . . 173.62(15) ?
    C6 C5 C10 C9 . . . . -53.9(2) ?
    C4 C5 C10 C11 . . . . 59.28(18) ?
    C6 C5 C10 C11 . . . . -168.29(14) ?
    C3 C2 C11 C12 . . . . -179.43(15) ?
    C20 C2 C11 C12 . . . . 58.88(19) ?
    C1 C2 C11 C12 . . . . -59.47(17) ?
    C3 C2 C11 C10 . . . . 49.48(19) ?
    C20 C2 C11 C10 . . . . -72.2(2) ?
    C1 C2 C11 C10 . . . . 169.43(14) ?
    C23 C10 C11 C12 . . . . -57.4(2) ?
    C9 C10 C11 C12 . . . . 61.6(2) ?
    C5 C10 C11 C12 . . . . 176.01(14) ?
    C23 C10 C11 C2 . . . . 72.4(2) ?
    C9 C10 C11 C2 . . . . -168.58(16) ?
    C5 C10 C11 C2 . . . . -54.13(19) ?
    C2 C11 C12 C13 . . . . 58.8(2) ?
    C10 C11 C12 C13 . . . . -168.36(15) ?
    C11 C12 C13 C17 . . . . -55.3(2) ?
    C11 C12 C13 C14 . . . . 63.8(2) ?
    C11 C12 C13 C24 . . . . -179.52(17) ?
    C17 C13 C14 O4 . . . . -167.3(2) ?
    C24 C13 C14 O4 . . . . -40.0(3) ?
    C12 C13 C14 O4 . . . . 76.1(2) ?
    C17 C13 C14 C15 . . . . 11.4(2) ?
    C24 C13 C14 C15 . . . . 138.78(18) ?
    C12 C13 C14 C15 . . . . -105.16(19) ?
    O4 C14 C15 O5 . . . . 95.3(2) ?
    C13 C14 C15 O5 . . . . -83.44(19) ?
    O4 C14 C15 C25 . . . . -26.5(3) ?
    C13 C14 C15 C25 . . . . 154.76(18) ?
    O4 C14 C15 C16 . . . . -153.0(2) ?
    C13 C14 C15 C16 . . . . 28.2(2) ?
    O5 C15 C16 O6 . . . . -91.8(2) ?
    C25 C15 C16 O6 . . . . 28.1(3) ?
    C14 C15 C16 O6 . . . . 155.85(18) ?
    O5 C15 C16 C1 . . . . 86.0(2) ?
    C25 C15 C16 C1 . . . . -154.06(18) ?
    C14 C15 C16 C1 . . . . -26.3(2) ?
    C17 C1 C16 O6 . . . . 163.11(18) ?
    C18 C1 C16 O6 . . . . 43.8(2) ?
    C2 C1 C16 O6 . . . . -77.6(2) ?
    C17 C1 C16 C15 . . . . -14.7(2) ?
    C18 C1 C16 C15 . . . . -134.06(16) ?
    C2 C1 C16 C15 . . . . 104.64(18) ?
    C14 C13 C17 C26 . . . . 129.3(2) ?
    C24 C13 C17 C26 . . . . 4.4(3) ?
    C12 C13 C17 C26 . . . . -116.5(2) ?
    C14 C13 C17 C1 . . . . -55.9(2) ?
    C24 C13 C17 C1 . . . . 179.19(18) ?
    C12 C13 C17 C1 . . . . 58.3(2) ?
    C16 C1 C17 C26 . . . . -128.2(2) ?
    C18 C1 C17 C26 . . . . -12.3(3) ?
    C2 C1 C17 C26 . . . . 111.7(2) ?
    C16 C1 C17 C13 . . . . 57.01(19) ?
    C18 C1 C17 C13 . . . . 172.94(15) ?
    C2 C1 C17 C13 . . . . -63.13(18) ?
    C17 C1 C18 O1 . . . . 108.2(2) ?
    C16 C1 C18 O1 . . . . -132.9(2) ?
    C2 C1 C18 O1 . . . . -13.4(3) ?
    C17 C1 C18 O2 . . . . -70.5(2) ?
    C16 C1 C18 O2 . . . . 48.4(2) ?
    C2 C1 C18 O2 . . . . 167.95(16) ?
    O1 C18 O2 C19 . . . . 4.0(3) ?
    C1 C18 O2 C19 . . . . -177.29(18) ?
loop_
    _geom_hbond_atom_site_label_D
    _geom_hbond_atom_site_label_H
    _geom_hbond_atom_site_label_A
    _geom_hbond_site_symmetry_A
    _geom_hbond_distance_DH
    _geom_hbond_distance_HA
    _geom_hbond_distance_DA
    _geom_hbond_angle_DHA
    _geom_hbond_publ_flag
    O5 H1O5 O3 3_567 0.82 2.05 2.870(2) 173 y
    C23 H23A O5 2_674 0.96 2.68 3.173(2) 112 n
