# Supplementary material for: Preaustinoid A: a meroterpene produced by Penicillium sp
Source: Acta Crystallogr Sect E Struct Rep Online. 2009 Jan 8;65(Pt 2):o221. doi: 10.1107/S1600536808043481 (PMC2968271; doi:10.1107/S1600536808043481)
Supplement: Supplementary file 2 [file e-65-0o221-Isup2.hkl]

#
# h,k,l, Fc-squared, Fo-squared, sigma(Fo-squared) and status flag
#
data_I
_shelx_title ' dreduc in P 21 21 21'
_shelx_refln_list_code          4
_shelx_F_calc_maximum      102.09
_exptl_crystal_F_000       960.00
_reflns_d_resolution_high  0.7698
 
loop_
 _symmetry_equiv_pos_as_xyz
 'x, y, z'
 '-x+1/2, -y, z+1/2'
 'x+1/2, -y+1/2, -z'
 '-x, y+1/2, -z+1/2'
 
_cell_length_a     8.5023
_cell_length_b    13.5405
_cell_length_c    19.7127
_cell_angle_alpha  90.000
_cell_angle_beta   90.000
_cell_angle_gamma  90.000
 
_shelx_F_squared_multiplier     1.000
 
loop_
 _refln_index_h
 _refln_index_k
 _refln_index_l
 _refln_F_squared_calc
 _refln_F_squared_meas
 _refln_F_squared_sigma
 _refln_observed_status
   2   0   0       99.25      101.25      6.17 o
   6   0   0      204.68      193.91      4.12 o
   8   0   0        0.00        2.18      1.44 o
  10   0   0       61.57       74.61      7.41 o
   2   1   0     2471.28     2378.80     33.35 o
   3   1   0     1124.61     1139.25     16.29 o
   4   1   0     1962.90     2159.31     34.05 o
   5   1   0     1347.66     1524.89     20.20 o
   6   1   0      133.05      139.06      2.51 o
   7   1   0        4.66        7.83      0.88 o
   8   1   0      199.78      174.71      6.67 o
   9   1   0       37.82       42.53      3.11 o
  10   1   0       18.68       18.10      6.78 o
  11   1   0       27.22       19.50      4.82 o
   1   2   0      382.90      388.04      5.35 o
   2   2   0       57.91       63.20      1.71 o
   3   2   0      624.59      655.51      8.24 o
   4   2   0     5528.91     6127.89     95.45 o
   5   2   0      139.72      121.03      2.76 o
   6   2   0      435.21      419.11      7.24 o
   7   2   0       12.39       12.03      1.27 o
   8   2   0      235.30      191.45      3.68 o
   9   2   0       15.49       10.81      3.77 o
  10   2   0       69.88       92.97      7.05 o
   1   3   0     4594.32     4340.62     51.29 o
   2   3   0     8990.42     8483.25    117.82 o
   3   3   0     1931.00     1951.41     25.52 o
   4   3   0      903.18     1037.29     15.29 o
   5   3   0       30.37       29.72      1.54 o
   6   3   0      263.78      262.26      5.53 o
   7   3   0      267.24      275.01      5.25 o
   8   3   0      123.79      138.87      4.59 o
   9   3   0        0.31        4.06      2.49 o
  10   3   0       12.28       11.52      2.85 o
   0   4   0     1951.57     2040.17     32.70 o
   1   4   0     2205.63     2144.13     27.83 o
   2   4   0        1.01        0.29      0.78 o
   3   4   0      500.77      495.94      6.86 o
   4   4   0        3.84        4.57      1.30 o
   5   4   0       40.27       36.24      2.17 o
   6   4   0       13.39        4.62      2.94 o
   7   4   0      214.38      184.45      4.40 o
   8   4   0      285.90      269.52      6.23 o
   9   4   0        0.99       -1.91      1.91 o
  10   4   0        7.64        7.58      2.68 o
   1   5   0      420.67      420.06      6.51 o
   2   5   0       28.47       34.72      1.10 o
   3   5   0       63.64       61.49      1.66 o
   4   5   0       19.70       15.11      1.00 o
   5   5   0      358.02      333.35      5.40 o
   6   5   0       91.41       88.23      2.59 o
   7   5   0      187.60      197.06      4.17 o
   8   5   0        0.02        0.60      1.79 o
   9   5   0        1.06        1.78      1.62 o
  10   5   0       31.48       30.59      3.00 o
   0   6   0       96.30       72.00      2.43 o
   1   6   0       43.63       52.45      1.53 o
   2   6   0       36.74       44.49      1.23 o
   3   6   0      812.03      786.07      9.31 o
   4   6   0       32.10       27.70      1.93 o
   5   6   0      113.81      124.63      3.07 o
   6   6   0       42.19       41.25      2.44 o
   7   6   0       44.58       44.19      1.97 o
   8   6   0       72.33       64.55      2.55 o
   9   6   0        0.00        2.30      2.64 o
  10   6   0        0.47       -3.87      3.87 o
   1   7   0        4.25        2.93      0.64 o
   2   7   0       28.60       33.00      1.73 o
   3   7   0      689.38      716.17      9.18 o
   4   7   0       24.22       18.10      2.14 o
   5   7   0      365.26      353.96      7.24 o
   6   7   0       39.57       35.50      1.89 o
   7   7   0       54.76       52.93      2.02 o
   8   7   0        0.04       -2.24      2.24 o
   9   7   0       19.13       26.13      3.40 o
  10   7   0        7.06        8.73     13.35 o
   0   8   0       71.23       46.94      2.20 o
   1   8   0      661.80      734.21     11.35 o
   2   8   0      169.07      166.53      3.03 o
   3   8   0        2.05        2.91      0.54 o
   4   8   0       14.91       12.02      1.72 o
   5   8   0      202.46      209.38      3.91 o
   6   8   0      829.45      823.27     12.88 o
   7   8   0        0.47        1.55      0.98 o
   8   8   0       93.16      108.01      7.40 o
   9   8   0       68.01       69.33      4.31 o
   1   9   0      360.79      331.62      4.51 o
   2   9   0       97.07       94.73      2.07 o
   3   9   0      184.61      190.20      3.89 o
   4   9   0      278.01      249.98      3.92 o
   5   9   0        0.22        2.29      0.99 o
   6   9   0      291.60      283.17      7.41 o
   7   9   0      199.06      215.66      5.52 o
   8   9   0      117.85      125.56      9.65 o
   9   9   0        8.04        2.95      7.01 o
   0  10   0       31.53       24.47      1.36 o
   1  10   0       42.89       41.91      1.20 o
   2  10   0      509.83      506.09      6.73 o
   3  10   0      214.17      210.90      7.80 o
   4  10   0      834.07      847.24     11.76 o
   5  10   0      175.53      172.71      4.27 o
   6  10   0       81.11       69.62      2.56 o
   7  10   0       35.73       43.00      2.12 o
   8  10   0      127.16      147.75      8.24 o
   9  10   0        4.66        3.35      3.69 o
   1  11   0       63.52       63.18      3.46 o
   2  11   0     1997.52     1995.19     26.17 o
   3  11   0      261.51      244.80      4.64 o
   4  11   0       11.40       10.49      1.49 o
   5  11   0        5.39        5.54      3.81 o
   6  11   0      160.55      140.25      5.77 o
   7  11   0       80.30      102.28      7.35 o
   8  11   0       72.94       84.30     11.61 o
   0  12   0      519.98      504.04     12.84 o
   1  12   0      481.64      499.32      7.07 o
   2  12   0      294.25      294.19      5.54 o
   3  12   0       13.91       16.60      1.81 o
   4  12   0      128.34      131.91      5.74 o
   5  12   0       10.77       19.86      3.36 o
   6  12   0      215.15      234.00      6.27 o
   7  12   0        0.17        1.93      2.65 o
   8  12   0        2.94       -0.03      3.61 o
   1  13   0      121.56      120.37      4.72 o
   2  13   0      287.26      266.63      5.24 o
   3  13   0       45.54       48.78      2.97 o
   4  13   0       64.95       61.21      2.68 o
   5  13   0        3.16        2.45      1.79 o
   6  13   0       16.24       18.39      4.34 o
   7  13   0        1.56        2.25      3.52 o
   0  14   0        5.99       10.03      1.73 o
   1  14   0      114.27      115.30      3.21 o
   2  14   0      199.53      193.11      4.30 o
   3  14   0        0.12        0.19      1.88 o
   4  14   0       23.83       26.15      2.21 o
   5  14   0        5.48        2.39      2.04 o
   6  14   0        5.14        8.18      3.79 o
   1  15   0       31.15       35.54      2.00 o
   2  15   0        5.88        6.54      1.48 o
   3  15   0        8.73        7.36      1.53 o
   4  15   0        0.52        6.48      3.72 o
   5  15   0        0.05        2.26      2.50 o
   0  16   0      140.18      173.02     15.65 o
   1  16   0        3.45        5.86      2.21 o
   2  16   0      140.34      139.97      5.46 o
   3  16   0       62.73       71.04      4.04 o
   4  16   0       59.71       58.79      3.72 o
   1  17   0        3.69        5.34      2.68 o
   2  17   0       18.75       15.45      2.66 o
   1   0   1     1012.76      943.78     17.42 o
   2   0   1     2444.41     2332.33     32.79 o
   3   0   1      436.38      461.38      6.46 o
   4   0   1       13.37       19.54      0.93 o
   5   0   1      189.88      188.70      3.45 o
   6   0   1      450.49      469.93      6.60 o
   7   0   1       85.83       84.64      2.01 o
   8   0   1        8.61        7.94      0.89 o
   9   0   1       19.28       15.72      3.51 o
  10   0   1      136.09      143.61      7.41 o
  11   0   1       11.76       13.26     10.55 o
   0   1   1        1.81        2.47      0.67 o
   2   1   1     1762.29     1671.36     17.63 o
   3   1   1     9356.93     9125.45     99.78 o
   4   1   1      766.00      771.00      8.09 o
   5   1   1      787.05      814.12      7.74 o
   6   1   1      330.70      319.92      3.27 o
   7   1   1       45.04       43.19      1.17 o
   8   1   1       33.10       28.41      0.97 o
   9   1   1       48.64       51.75      1.41 o
  10   1   1        1.65        1.58      3.80 o
  11   1   1        4.03        9.72      3.51 o
   0   2   1     3101.37     2956.52     35.34 o
   1   2   1     2463.50     2240.09     22.33 o
   2   2   1     1215.90     1169.60     10.80 o
   3   2   1      187.84      191.55      2.20 o
   4   2   1     2484.72     2620.38     23.85 o
   5   2   1      306.72      303.70      3.18 o
   6   2   1       98.73       81.59      1.52 o
   7   2   1       14.21       15.94      1.45 o
   8   2   1       87.51       84.77      3.01 o
   9   2   1       18.40       20.77      2.47 o
  10   2   1       33.85       43.60      3.39 o
   0   3   1      260.78      245.73      3.16 o
   1   3   1      586.23      525.70      5.11 o
   2   3   1     1061.10     1010.26      9.40 o
   3   3   1      361.30      349.48      3.56 o
   4   3   1      602.59      638.59      6.26 o
   5   3   1       90.99       98.22      2.07 o
   6   3   1      253.16      239.76      3.36 o
   7   3   1      435.22      456.98      5.81 o
   8   3   1       34.85       23.70      1.40 o
   9   3   1       77.14       70.41      2.18 o
  10   3   1        8.42        9.41      1.88 o
   0   4   1     1814.08     1711.97     18.51 o
   1   4   1      707.75      638.41      6.17 o
   2   4   1      118.63      106.03      1.36 o
   3   4   1     1832.29     1896.32     17.45 o
   4   4   1      514.84      489.97      5.45 o
   5   4   1      546.50      539.12      6.21 o
   6   4   1      446.20      450.14      5.56 o
   7   4   1      312.69      295.06      4.84 o
   8   4   1       84.94       63.42      2.97 o
   9   4   1       15.10       15.15      1.41 o
  10   4   1        9.38        7.31      2.80 o
   0   5   1     1185.70     1193.41     13.85 o
   1   5   1     1833.87     1775.29     15.80 o
   2   5   1      585.13      629.60      6.11 o
   3   5   1     1319.29     1367.86     12.74 o
   4   5   1      267.47      261.81      2.94 o
   5   5   1        7.65        7.45      0.76 o
   6   5   1       43.36       47.40      2.37 o
   7   5   1      237.03      235.06      4.23 o
   8   5   1        8.23        6.51      1.75 o
   9   5   1       17.61       14.39      1.92 o
  10   5   1        8.87        8.25      2.03 o
   0   6   1     3202.87     3381.34     37.99 o
   1   6   1      151.36      153.35      1.80 o
   2   6   1      367.15      396.38      4.12 o
   3   6   1      567.02      583.71      6.41 o
   4   6   1      310.17      316.87      3.89 o
   5   6   1       53.92       50.71      1.93 o
   6   6   1       22.88       27.40      1.44 o
   7   6   1        2.45        4.49      1.77 o
   8   6   1       17.27       14.97      1.68 o
   9   6   1        0.61        1.66      1.99 o
  10   6   1       24.69       19.99      3.23 o
   0   7   1     1993.45     2167.07     23.24 o
   1   7   1      727.88      756.78      8.05 o
   2   7   1     1575.21     1636.21     15.51 o
   3   7   1      104.65      102.01      1.46 o
   4   7   1      410.17      408.07      4.18 o
   5   7   1       98.58       98.41      2.32 o
   6   7   1      214.40      219.78      3.13 o
   7   7   1       40.48       43.22      2.22 o
   8   7   1       53.32       49.27      2.61 o
   9   7   1       72.73       75.43      3.57 o
  10   7   1        9.92       18.27     10.88 o
   0   8   1     2573.78     2721.59     27.68 o
   1   8   1      493.18      478.63      4.95 o
   2   8   1       15.05       17.43      1.28 o
   3   8   1      135.84      129.51      2.29 o
   4   8   1     1732.95     1732.39     15.56 o
   5   8   1      162.26      151.68      2.22 o
   6   8   1      185.50      185.74      3.15 o
   7   8   1       10.37        8.20      1.34 o
   8   8   1       49.36       52.26      2.41 o
   9   8   1       14.56       18.55      4.29 o
   0   9   1       87.50       92.41      2.40 o
   1   9   1      157.48      162.77      2.51 o
   2   9   1      249.95      237.77      2.81 o
   3   9   1       15.75       13.34      1.17 o
   4   9   1      381.07      364.03      3.76 o
   5   9   1      103.99      100.17      3.00 o
   6   9   1        4.36        4.05      1.64 o
   7   9   1       51.58       52.64      2.94 o
   8   9   1       31.74       32.12      3.25 o
   9   9   1       95.26       91.43      4.60 o
   0  10   1      100.61      100.11      1.84 o
   1  10   1      691.03      694.30      6.10 o
   2  10   1       79.68       85.48      1.60 o
   3  10   1       52.42       38.63      0.98 o
   4  10   1      582.49      619.04      6.83 o
   5  10   1       46.63       36.60      1.56 o
   6  10   1       33.43       33.04      1.19 o
   7  10   1       21.04       22.82      1.45 o
   8  10   1      147.41      157.82      6.31 o
   9  10   1       44.34       43.33      3.59 o
   0  11   1      757.74      756.78      8.42 o
   1  11   1      888.24      900.06      8.11 o
   2  11   1      130.31      142.57      2.08 o
   3  11   1      416.18      394.02      5.47 o
   4  11   1      170.83      163.70      2.79 o
   5  11   1       24.93       23.25      1.87 o
   6  11   1       68.78       62.14      3.38 o
   7  11   1       12.90       11.89      4.68 o
   8  11   1       44.06       41.82      4.01 o
   0  12   1      485.19      458.68      7.10 o
   1  12   1       78.11       81.27      2.02 o
   2  12   1      655.81      639.06      7.07 o
   3  12   1      155.09      139.00      3.46 o
   4  12   1      200.47      194.49      4.86 o
   5  12   1       12.31       12.06      1.93 o
   6  12   1       29.09       27.94      1.98 o
   7  12   1       19.87       19.38      2.05 o
   8  12   1       29.15       29.11      4.03 o
   0  13   1      372.57      363.83      5.54 o
   1  13   1      120.17      119.18      2.19 o
   2  13   1      248.40      232.36      3.04 o
   3  13   1      205.11      198.61      4.58 o
   4  13   1       36.86       39.82      2.04 o
   5  13   1       70.87       78.36      2.72 o
   6  13   1       82.14       83.82      2.90 o
   7  13   1        8.52       12.58      3.21 o
   0  14   1        2.16        0.01      0.79 o
   1  14   1       25.52       25.29      1.65 o
   2  14   1       71.19       71.91      1.83 o
   3  14   1       44.37       45.40      2.59 o
   4  14   1       41.81       47.17      3.12 o
   5  14   1        9.55       12.57      2.76 o
   6  14   1       41.13       39.75      2.39 o
   0  15   1        1.27        5.97      2.10 o
   1  15   1       43.38       41.19      2.07 o
   2  15   1       14.85       17.59      1.70 o
   3  15   1       37.36       38.39      1.96 o
   4  15   1       34.18       33.08      2.42 o
   5  15   1      170.37      181.70      4.35 o
   0  16   1       53.94       55.22      7.43 o
   1  16   1       29.50       35.48      2.69 o
   2  16   1        4.85        3.51      2.17 o
   3  16   1       29.92       27.33      2.02 o
   4  16   1       29.05       24.61      1.99 o
   0  17   1        0.60       -2.14      3.47 o
   1  17   1       18.37       19.95      2.02 o
   2  17   1       22.62       18.89      2.68 o
   2   0   2      698.07      711.00      8.17 o
   3   0   2     2260.43     2364.62     30.50 o
   4   0   2      258.68      349.43      5.18 o
   5   0   2      238.71      247.92      4.00 o
   6   0   2       14.32       18.78      1.72 o
   7   0   2        0.43        1.24      1.49 o
   8   0   2       22.60       24.38      1.21 o
   9   0   2        5.69        6.19      3.50 o
  10   0   2       37.66       39.18      4.43 o
  11   0   2       38.74       50.04      6.68 o
   0   1   2       22.54       33.23      0.65 o
   2   1   2     1206.10     1152.32      9.87 o
   3   1   2     1304.21     1244.56     11.06 o
   4   1   2      697.77      675.42      6.30 o
   5   1   2     3298.99     3466.54     30.42 o
   6   1   2       11.17        9.00      0.71 o
   7   1   2        0.39        1.58      1.03 o
   8   1   2       15.01       17.87      1.04 o
   9   1   2      161.50      188.97      3.49 o
  10   1   2       39.00       33.35      2.68 o
   0   2   2     2783.49     2579.95     25.87 o
   1   2   2     6598.12     6015.84     59.26 o
   2   2   2     2231.45     2092.19     25.11 o
   3   2   2     1256.94     1308.38     11.62 o
   4   2   2      398.35      401.40      4.18 o
   5   2   2      101.26       95.72      2.48 o
   6   2   2      428.22      443.70      4.69 o
   7   2   2      223.32      195.73      3.05 o
   8   2   2       27.65       29.27      1.38 o
   9   2   2       35.17       31.08      1.53 o
  10   2   2       98.25       96.39      3.47 o
   0   3   2     3595.88     3334.30     37.25 o
   1   3   2     2352.91     2253.16     20.68 o
   2   3   2      216.93      209.13      2.18 o
   3   3   2     4025.36     4030.88     38.06 o
   4   3   2     1232.03     1342.10     13.08 o
   5   3   2      519.51      530.39      5.27 o
   6   3   2      446.18      444.67      4.99 o
   7   3   2      347.49      336.32      4.23 o
   8   3   2       26.71       22.37      1.19 o
   9   3   2       33.22       39.22      2.54 o
  10   3   2       37.48       39.46      3.49 o
   0   4   2     1536.68     1455.45     14.93 o
   1   4   2     1382.83     1382.48     11.56 o
   2   4   2     1962.76     1893.34     16.77 o
   3   4   2       61.25       62.91      1.37 o
   4   4   2      504.86      543.49      6.88 o
   5   4   2      249.56      264.10      3.46 o
   6   4   2      156.25      139.23      2.31 o
   7   4   2       73.70       71.17      1.73 o
   8   4   2        9.49        9.08      1.09 o
   9   4   2       17.69       20.37      2.41 o
  10   4   2       12.67       15.21      2.37 o
   0   5   2      387.35      442.17      4.87 o
   1   5   2     1685.98     1706.05     15.19 o
   2   5   2     2449.44     2483.69     24.88 o
   3   5   2      638.10      641.82      7.30 o
   4   5   2       22.17       18.33      1.08 o
   5   5   2       31.20       30.03      0.97 o
   6   5   2      509.42      486.67      5.88 o
   7   5   2      204.08      199.20      5.33 o
   8   5   2       34.23       34.96      2.00 o
   9   5   2       13.59        8.98      1.84 o
  10   5   2       32.40       34.58      2.66 o
   0   6   2     2891.60     3082.29     31.06 o
   1   6   2     2922.23     3087.36     26.22 o
   2   6   2      259.76      280.23      2.97 o
   3   6   2      126.13      128.39      1.71 o
   4   6   2      787.91      807.01      8.42 o
   5   6   2       11.92        7.28      1.32 o
   6   6   2      102.10       85.90      2.32 o
   7   6   2        1.89        0.63      1.00 o
   8   6   2       17.34       16.62      1.45 o
   9   6   2       37.11       38.77      3.63 o
  10   6   2       18.77       21.19      2.85 o
   0   7   2        2.97        4.12      0.74 o
   1   7   2     1855.11     1997.12     17.25 o
   2   7   2      156.31      163.00      1.93 o
   3   7   2      474.51      455.07      5.34 o
   4   7   2      433.92      443.90      4.88 o
   5   7   2      970.18      980.09      9.99 o
   6   7   2      215.64      223.45      3.15 o
   7   7   2        0.47        3.11      1.01 o
   8   7   2       17.12       16.80      1.89 o
   9   7   2       12.65       11.21      2.09 o
  10   7   2       21.92       27.36      3.02 o
   0   8   2       62.47       78.03      1.38 o
   1   8   2      190.85      194.85      4.50 o
   2   8   2      288.55      305.58      3.22 o
   3   8   2      543.62      540.18      5.75 o
   4   8   2      273.92      288.55      4.35 o
   5   8   2      722.74      755.31      8.97 o
   6   8   2      321.37      324.08      5.06 o
   7   8   2        8.28        3.90      1.33 o
   8   8   2       40.62       49.05      4.62 o
   9   8   2       31.63       42.31      4.12 o
   0   9   2      751.67      736.35      8.67 o
   1   9   2     1519.41     1564.77     23.94 o
   2   9   2      192.38      190.10      2.27 o
   3   9   2      245.86      237.14      3.32 o
   4   9   2      154.13      145.58      2.12 o
   5   9   2      505.69      491.94      5.94 o
   6   9   2       40.41       37.65      1.22 o
   7   9   2       23.22       21.15      1.89 o
   8   9   2       55.85       57.63      3.55 o
   9   9   2       87.44      102.63      6.28 o
   0  10   2       21.34       21.76      1.43 o
   1  10   2      482.94      470.45      4.80 o
   2  10   2      524.44      553.43      5.37 o
   3  10   2      172.75      149.90      3.45 o
   4  10   2      240.87      232.37      3.31 o
   5  10   2      174.82      159.51      4.34 o
   6  10   2       24.65       21.54      1.30 o
   7  10   2       69.70       71.62      4.57 o
   8  10   2       15.20       16.28      3.16 o
   9  10   2       17.53       20.65      4.41 o
   0  11   2      146.83      145.76      2.41 o
   1  11   2     1050.75     1050.76      9.08 o
   2  11   2      236.67      236.89      3.10 o
   3  11   2      158.63      168.93      2.56 o
   4  11   2       13.23       12.89      0.71 o
   5  11   2       93.17       83.48      1.61 o
   6  11   2       53.44       56.45      2.26 o
   7  11   2      124.94      130.49      9.57 o
   8  11   2        0.76        4.98      3.11 o
   0  12   2       44.80       43.59      3.21 o
   1  12   2       33.29       30.94      1.60 o
   2  12   2      366.94      353.38      4.16 o
   3  12   2      618.39      622.79      7.23 o
   4  12   2       34.20       29.58      1.42 o
   5  12   2       34.46       32.58      1.66 o
   6  12   2       40.24       37.31      2.13 o
   7  12   2       62.41       59.59      5.33 o
   8  12   2       31.32       23.38     12.73 o
   0  13   2      131.43      137.08      2.94 o
   1  13   2        9.56        6.27      0.80 o
   2  13   2        3.27        5.45      0.78 o
   3  13   2       28.59       21.51      1.53 o
   4  13   2       15.39       14.40      1.25 o
   5  13   2       83.73       97.11      2.71 o
   6  13   2        5.32        4.38      1.79 o
   7  13   2        7.62        6.16      2.75 o
   0  14   2        9.01        7.71      0.86 o
   1  14   2        1.94        1.99      1.11 o
   2  14   2       17.69       22.93      1.76 o
   3  14   2       99.04       89.03      2.36 o
   4  14   2       23.75       26.41      2.16 o
   5  14   2        3.64        2.03      1.65 o
   6  14   2       82.13       84.39      4.36 o
   0  15   2       45.51       57.16      2.99 o
   1  15   2       61.02       67.37      2.92 o
   2  15   2        5.22        7.30      1.34 o
   3  15   2       20.08       21.66      2.36 o
   4  15   2       25.04       26.53      2.51 o
   5  15   2       12.16        8.60      1.79 o
   0  16   2       44.86       43.99      4.07 o
   1  16   2       13.19       11.55      1.74 o
   2  16   2        6.83        7.83      1.48 o
   3  16   2        1.41        2.18      1.73 o
   4  16   2      184.07      190.88      6.12 o
   0  17   2      118.96      136.30      5.51 o
   1  17   2       10.76       14.35      2.41 o
   2  17   2       60.30       54.36      2.40 o
   1   0   3      400.55      375.43      4.97 o
   2   0   3     6562.98     6235.99     68.80 o
   3   0   3       32.11       28.53      0.96 o
   4   0   3      784.22      738.04      8.64 o
   5   0   3       45.66       37.85      1.25 o
   6   0   3        1.84        1.38      1.07 o
   7   0   3      254.46      246.55      4.67 o
   8   0   3        0.30        0.54      1.60 o
   9   0   3        1.15        0.11      2.20 o
  10   0   3       40.96       39.65      5.66 o
   0   1   3     2983.80     2774.13     31.47 o
   1   1   3     7680.61     7288.82     80.68 o
   2   1   3      612.38      616.08      4.99 o
   3   1   3     3663.02     3657.92     30.76 o
   4   1   3      612.02      659.16      6.20 o
   5   1   3       29.66       31.69      1.43 o
   6   1   3      153.35      154.80      2.58 o
   7   1   3      157.61      155.86      1.98 o
   8   1   3       54.73       45.23      1.89 o
   9   1   3       22.96       23.79      2.95 o
  10   1   3        7.55       11.93      2.20 o
   0   2   3     5274.58     5022.03     59.95 o
   1   2   3      782.73      787.81      6.41 o
   2   2   3       55.45       61.30      0.89 o
   3   2   3      246.45      201.78      2.07 o
   4   2   3     1964.99     2003.37     18.40 o
   5   2   3      246.35      260.94      2.92 o
   6   2   3      131.95      127.51      2.15 o
   7   2   3       90.52       90.42      2.01 o
   8   2   3       79.57       62.81      1.83 o
   9   2   3       28.15       26.32      1.68 o
  10   2   3       28.31       32.18      2.78 o
   0   3   3     2154.43     2132.07     20.52 o
   1   3   3     2449.00     2352.20     17.64 o
   2   3   3      856.64      863.88      8.18 o
   3   3   3      817.83      845.21      7.74 o
   4   3   3      635.20      670.23      6.61 o
   5   3   3       75.68       86.61      2.68 o
   6   3   3      686.63      678.65      7.57 o
   7   3   3     1089.92     1067.84     10.85 o
   8   3   3       71.82       83.88      2.55 o
   9   3   3       28.81       25.25      2.16 o
  10   3   3        0.74       -0.98      2.35 o
   0   4   3     6997.12     7184.19     74.64 o
   1   4   3     2927.85     2828.24     25.90 o
   2   4   3     1109.26     1104.18      9.92 o
   3   4   3      771.07      878.84      8.03 o
   4   4   3      537.40      554.77      5.57 o
   5   4   3       42.26       47.53      1.30 o
   6   4   3      151.88      146.26      2.42 o
   7   4   3      729.19      779.43      9.00 o
   8   4   3       41.12       29.85      1.60 o
   9   4   3        3.92        2.64      2.01 o
  10   4   3       15.60       17.19      2.50 o
   0   5   3       35.83       53.77      1.00 o
   1   5   3     2184.76     2328.49     19.27 o
   2   5   3     2161.65     2264.76     20.06 o
   3   5   3      909.17      945.27      9.96 o
   4   5   3      368.57      394.84      4.16 o
   5   5   3       68.34       60.72      1.33 o
   6   5   3       65.08       68.14      1.80 o
   7   5   3      170.96      162.53      2.93 o
   8   5   3        2.48        2.05      1.50 o
   9   5   3        2.53        2.79      1.90 o
  10   5   3        0.15        1.80      2.64 o
   0   6   3       96.81      113.03      1.64 o
   1   6   3     4704.04     4723.60     41.16 o
   2   6   3      111.48      137.52      1.85 o
   3   6   3      415.31      444.33      4.59 o
   4   6   3      660.34      609.85      6.97 o
   5   6   3      437.37      441.59      5.12 o
   6   6   3      105.88      113.71      2.71 o
   7   6   3       27.85       28.64      2.71 o
   8   6   3        0.90        1.87      1.17 o
   9   6   3        0.79        0.80      2.03 o
  10   6   3       46.82       51.63      3.10 o
   0   7   3       94.20       88.64      1.47 o
   1   7   3      321.85      411.92      4.23 o
   2   7   3      201.68      190.23      2.08 o
   3   7   3      324.09      347.22      3.89 o
   4   7   3       35.74       39.18      1.02 o
   5   7   3     1550.56     1620.44     17.64 o
   6   7   3       58.31       55.54      1.73 o
   7   7   3        7.40       11.29      1.42 o
   8   7   3        6.22       10.14      1.74 o
   9   7   3       43.52       43.60      4.83 o
  10   7   3        0.56       10.63      8.85 o
   0   8   3     2474.34     2478.37     26.80 o
   1   8   3      958.22     1014.45      8.65 o
   2   8   3        6.77        7.60      0.93 o
   3   8   3      265.95      251.05      3.15 o
   4   8   3      421.05      410.60      4.84 o
   5   8   3     1076.90     1113.09     12.39 o
   6   8   3       19.40       22.24      1.33 o
   7   8   3       38.38       41.81      1.94 o
   8   8   3       11.41       12.08      3.31 o
   9   8   3       30.59       38.94      3.07 o
   0   9   3      390.80      350.79      4.55 o
   1   9   3      164.40      175.71      2.10 o
   2   9   3       72.94       76.23      1.76 o
   3   9   3       40.10       39.59      1.57 o
   4   9   3       65.20       62.32      1.49 o
   5   9   3      403.21      424.60      5.22 o
   6   9   3       39.11       32.35      1.24 o
   7   9   3      138.39      135.90      2.99 o
   8   9   3        2.56        3.63      2.64 o
   9   9   3        9.52       -0.49      4.60 o
   0  10   3        0.00        0.53      0.79 o
   1  10   3      770.76      715.34      6.72 o
   2  10   3      673.78      675.13      6.76 o
   3  10   3        0.02        1.76      0.90 o
   4  10   3       88.22       84.23      2.14 o
   5  10   3       34.62       34.68      1.59 o
   6  10   3      227.12      226.01      5.11 o
   7  10   3       21.77       20.94      2.51 o
   8  10   3       11.53       13.12      3.37 o
   0  11   3        5.58        6.22      1.32 o
   1  11   3      120.54      115.76      1.77 o
   2  11   3      621.64      552.35      6.01 o
   3  11   3      718.97      703.34      7.42 o
   4  11   3        4.92        7.12      1.29 o
   5  11   3      143.22      156.95      4.99 o
   6  11   3       26.02       25.90      1.97 o
   7  11   3       21.99       24.00      2.46 o
   8  11   3        5.17        0.19      5.10 o
   0  12   3       84.67       77.91      3.74 o
   1  12   3      395.86      417.97      4.24 o
   2  12   3      348.03      309.62      4.18 o
   3  12   3       64.81       58.52      1.34 o
   4  12   3       23.70       23.26      1.50 o
   5  12   3       70.66       73.24      1.85 o
   6  12   3       84.85       98.00      5.33 o
   7  12   3        5.50        3.06      1.82 o
   0  13   3      100.14      113.86      2.82 o
   1  13   3       27.20       26.47      1.26 o
   2  13   3        6.69        5.23      0.84 o
   3  13   3       32.31       28.98      2.70 o
   4  13   3        6.83       11.08      1.42 o
   5  13   3        7.93       10.62      1.78 o
   6  13   3        7.34        6.46      1.75 o
   7  13   3       29.66       28.06      3.95 o
   0  14   3        3.34        3.64      2.62 o
   1  14   3       18.90       22.23      1.19 o
   2  14   3       55.44       51.19      2.07 o
   3  14   3       10.49       12.85      1.32 o
   4  14   3       29.42       26.17      1.97 o
   5  14   3       16.58       22.89      2.08 o
   6  14   3       11.06       11.58      2.32 o
   0  15   3       14.83       13.62      1.65 o
   1  15   3       32.66       37.09      2.51 o
   2  15   3       12.85       11.23      1.47 o
   3  15   3       70.33       74.62      2.22 o
   4  15   3       23.16       17.86      2.57 o
   5  15   3       38.86       41.75      5.90 o
   0  16   3        5.15       10.42      2.83 o
   1  16   3      221.21      238.77      8.57 o
   2  16   3       14.31       12.86      2.11 o
   3  16   3       18.85       22.27      2.49 o
   4  16   3       10.66       12.99      1.90 o
   0  17   3       10.78        9.46      4.20 o
   1  17   3       20.65       29.77      2.66 o
   2  17   3       34.45       33.11      2.29 o
   0   0   4     3660.36     3465.61     77.81 o
   1   0   4      336.42      305.77      5.45 o
   2   0   4     3393.63     3402.52     35.90 o
   3   0   4      219.07      194.25      2.55 o
   4   0   4      721.03      739.51      8.84 o
   5   0   4      477.53      494.27      6.22 o
   6   0   4      521.61      544.55      7.81 o
   7   0   4        0.11       -0.16      1.21 o
   8   0   4        1.34        0.16      0.96 o
   9   0   4        2.11        4.79      2.13 o
  10   0   4      119.43      134.24     17.78 o
   1   1   4     2291.76     2235.12     19.09 o
   2   1   4     1295.65     1291.74     10.81 o
   3   1   4      520.23      505.01      4.19 o
   4   1   4      263.24      314.58      3.18 o
   5   1   4       53.64       53.45      1.06 o
   6   1   4       23.67       24.26      1.06 o
   7   1   4       11.07       10.30      1.18 o
   8   1   4       75.65       63.09      2.41 o
   9   1   4       44.76       37.23      2.08 o
  10   1   4       27.90       35.40      4.16 o
   0   2   4      961.12      936.33     10.14 o
   1   2   4     3069.04     3117.99     24.06 o
   2   2   4       29.10       32.44      0.98 o
   3   2   4      801.06      803.45      6.70 o
   4   2   4     1221.66     1226.46     11.66 o
   5   2   4      176.77      160.27      3.39 o
   6   2   4      813.54      836.30      8.60 o
   7   2   4       57.86       50.42      1.97 o
   8   2   4      151.21      143.45      2.11 o
   9   2   4        4.69        2.23      1.80 o
  10   2   4        8.03        8.48      2.04 o
   0   3   4      327.03      325.02      3.94 o
   1   3   4     2227.58     2258.42     18.05 o
   2   3   4     2043.29     2199.22     18.64 o
   3   3   4      890.93      898.56      7.94 o
   4   3   4       91.87      105.37      1.27 o
   5   3   4      317.58      322.27      3.71 o
   6   3   4      471.28      488.35      5.55 o
   7   3   4      105.00      106.23      2.46 o
   8   3   4      137.40      130.94      2.90 o
   9   3   4        1.78       -0.42      3.11 o
  10   3   4        9.10       11.17      2.48 o
   0   4   4      800.67      850.84      9.31 o
   1   4   4     1912.33     1985.51     15.31 o
   2   4   4     1329.22     1452.78     13.06 o
   3   4   4      972.74     1094.65      9.95 o
   4   4   4      133.04      147.68      2.24 o
   5   4   4      215.13      211.04      3.52 o
   6   4   4      119.91      112.82      2.13 o
   7   4   4        6.72       16.51      1.37 o
   8   4   4      171.47      180.44      4.01 o
   9   4   4        6.25        4.48      1.43 o
  10   4   4        2.77       -1.51      1.92 o
   0   5   4     3942.97     3887.07     38.79 o
   1   5   4     1781.52     1795.21     14.54 o
   2   5   4      774.78      833.95      8.04 o
   3   5   4      581.72      545.54      5.07 o
   4   5   4       70.97       73.91      1.20 o
   5   5   4      349.65      348.00      3.55 o
   6   5   4       27.65       34.13      1.83 o
   7   5   4      151.85      122.12      4.03 o
   8   5   4       16.66       18.16      2.26 o
   9   5   4       38.39       42.73      3.27 o
  10   5   4       36.30       34.53      4.34 o
   0   6   4     1796.50     1907.06     19.47 o
   1   6   4      554.99      668.70      6.39 o
   2   6   4      383.99      427.38      4.19 o
   3   6   4      303.84      288.04      3.03 o
   4   6   4      130.28      130.35      1.73 o
   5   6   4      279.99      268.03      2.94 o
   6   6   4      118.83      106.97      2.62 o
   7   6   4       68.46       73.50      1.82 o
   8   6   4        7.94       10.22      1.10 o
   9   6   4       20.32       21.71      2.73 o
  10   6   4        4.00        4.84      2.36 o
   0   7   4      315.15      304.58      3.51 o
   1   7   4      291.39      320.83      3.28 o
   2   7   4      351.35      358.63      3.69 o
   3   7   4      474.01      498.59      5.02 o
   4   7   4        6.31        9.20      0.70 o
   5   7   4      871.06      870.22      8.29 o
   6   7   4      227.23      237.80      3.47 o
   7   7   4       53.91       51.81      2.17 o
   8   7   4        3.58        1.69      0.99 o
   9   7   4       63.22       57.23      6.85 o
   0   8   4      618.87      669.48      7.49 o
   1   8   4      350.64      332.00      3.41 o
   2   8   4      208.91      199.96      2.29 o
   3   8   4       73.65       71.79      1.26 o
   4   8   4      311.01      300.24      4.08 o
   5   8   4      197.90      199.57      3.21 o
   6   8   4      140.31      142.81      2.13 o
   7   8   4       28.10       26.42      2.45 o
   8   8   4       42.10       39.42      2.85 o
   9   8   4       35.82       31.83      3.35 o
   0   9   4        0.36       -0.67      0.67 o
   1   9   4       11.51       13.26      0.70 o
   2   9   4      231.15      231.50      2.77 o
   3   9   4      260.95      272.61      3.09 o
   4   9   4      513.95      500.70      5.60 o
   5   9   4       13.30       10.66      1.09 o
   6   9   4      189.30      170.53      3.47 o
   7   9   4      108.74      115.79      2.55 o
   8   9   4       24.03       24.88      2.60 o
   9   9   4       88.77      101.39      9.08 o
   0  10   4       52.71       43.95      1.93 o
   1  10   4       81.87       90.74      1.57 o
   2  10   4       46.03       40.02      1.24 o
   3  10   4       25.69       24.57      1.30 o
   4  10   4       47.58       47.97      1.22 o
   5  10   4      154.42      143.34      2.78 o
   6  10   4      207.08      215.18      5.40 o
   7  10   4       89.10       94.92      2.85 o
   8  10   4       43.50       48.12      6.84 o
   0  11   4      231.01      201.31      5.07 o
   1  11   4       79.14       78.30      1.42 o
   2  11   4      819.47      838.89      8.38 o
   3  11   4      288.30      291.73      5.00 o
   4  11   4       28.13       25.39      1.76 o
   5  11   4       49.92       46.29      1.67 o
   6  11   4       39.86       36.24      1.76 o
   7  11   4       69.18       72.36      3.77 o
   8  11   4        9.83       15.50      4.36 o
   0  12   4      127.60      118.09      2.79 o
   1  12   4       99.24       92.24      1.84 o
   2  12   4        2.97        5.40      0.91 o
   3  12   4       37.25       39.81      1.63 o
   4  12   4        1.95        1.77      0.75 o
   5  12   4       27.98       27.62      2.88 o
   6  12   4       24.78       32.18      1.85 o
   7  12   4        2.15        1.98      1.70 o
   0  13   4       13.08       10.33      2.23 o
   1  13   4        2.18        3.40      1.18 o
   2  13   4       43.50       34.95      1.37 o
   3  13   4      132.61      134.89      3.26 o
   4  13   4       10.31       10.76      1.64 o
   5  13   4       13.68       13.14      1.60 o
   6  13   4        3.76        4.43      2.63 o
   7  13   4       29.38       30.22      5.55 o
   0  14   4      125.66      136.37      3.89 o
   1  14   4        6.46       10.47      0.92 o
   2  14   4       41.46       44.66      2.57 o
   3  14   4      207.19      205.16      6.18 o
   4  14   4      113.72      126.14      3.14 o
   5  14   4       72.33       65.04      4.98 o
   6  14   4        1.28        5.06      1.68 o
   0  15   4       85.59       88.73      4.78 o
   1  15   4       34.20       34.83      3.00 o
   2  15   4        4.48        7.09      1.54 o
   3  15   4       61.81       60.27      2.33 o
   4  15   4       31.90       36.26      3.79 o
   5  15   4      261.46      283.07      7.34 o
   0  16   4        1.38       -2.42      2.81 o
   1  16   4      142.30      153.95      4.77 o
   2  16   4        8.63        7.01      1.70 o
   3  16   4        5.16        4.10      2.08 o
   4  16   4      155.92      164.78      5.25 o
   0  17   4       69.55       64.66      4.48 o
   1  17   4       47.38       46.45      3.54 o
   2  17   4       68.66       62.93      2.94 o
   1   0   5     3887.07     3782.88     40.26 o
   2   0   5     1132.17     1013.49     11.12 o
   3   0   5     1908.99     1914.91     20.45 o
   4   0   5       98.68      126.57      2.17 o
   5   0   5      776.46      801.51     11.49 o
   6   0   5      377.60      387.11      6.15 o
   7   0   5       25.73       22.89      1.55 o
   8   0   5       61.31       60.37      2.52 o
   9   0   5        0.06       -3.16      3.16 o
  10   0   5       52.46       58.12      7.52 o
   0   1   5     1819.65     1760.82     22.02 o
   1   1   5     4190.18     4126.39     30.89 o
   2   1   5      419.29      377.96      4.01 o
   3   1   5     1990.00     1929.24     14.57 o
   4   1   5      292.96      302.36      2.97 o
   5   1   5     1349.36     1373.24     14.59 o
   6   1   5       32.71       30.48      1.00 o
   7   1   5      366.34      345.48      4.57 o
   8   1   5       48.87       42.68      2.33 o
   9   1   5       25.67       24.14      1.71 o
  10   1   5        7.24       18.12      3.07 o
   0   2   5     2430.37     2374.64     27.36 o
   1   2   5     1360.33     1417.04     11.93 o
   2   2   5     1764.79     1737.63     13.94 o
   3   2   5      111.84      127.64      1.45 o
   4   2   5       26.79       22.37      1.15 o
   5   2   5      704.00      671.64      6.31 o
   6   2   5      430.48      407.44      4.84 o
   7   2   5      570.05      600.95      7.22 o
   8   2   5      223.84      210.12      4.21 o
   9   2   5       20.46       30.32      1.89 o
  10   2   5        0.62        2.59      1.84 o
   0   3   5     1121.38     1082.62     11.87 o
   1   3   5     6466.79     6633.09     47.73 o
   2   3   5      217.66      193.94      1.92 o
   3   3   5      859.23      912.55      8.16 o
   4   3   5      197.09      188.52      2.16 o
   5   3   5      501.31      528.27      5.78 o
   6   3   5      241.90      230.48      3.46 o
   7   3   5     1214.91     1245.24     13.97 o
   8   3   5      154.47      156.61      3.93 o
   9   3   5       59.04       62.46      3.56 o
  10   3   5       17.89       14.13      2.43 o
   0   4   5      870.21      813.00      8.22 o
   1   4   5     1331.80     1401.72     11.34 o
   2   4   5     3209.80     3390.31     28.63 o
   3   4   5     1046.84     1135.75      9.94 o
   4   4   5        4.40        3.81      1.16 o
   5   4   5      215.09      207.74      2.68 o
   6   4   5      491.00      466.30      4.99 o
   7   4   5      367.16      386.76      5.00 o
   8   4   5       47.12       49.63      1.83 o
   9   4   5        5.65        6.08      2.17 o
  10   4   5        0.43       -0.32      4.78 o
   0   5   5      287.30      299.10      3.35 o
   1   5   5     6320.06     6598.46     50.09 o
   2   5   5      331.05      358.68      3.66 o
   3   5   5      283.58      249.33      2.64 o
   4   5   5        8.83       10.94      0.85 o
   5   5   5      307.55      291.17      3.13 o
   6   5   5      258.90      253.29      3.79 o
   7   5   5       73.96       61.91      2.37 o
   8   5   5      117.82      106.57      2.53 o
   9   5   5       36.13       32.96      3.98 o
  10   5   5       58.65       51.11      3.23 o
   0   6   5      308.98      291.49      3.67 o
   1   6   5      290.58      285.32      2.69 o
   2   6   5      295.17      318.14      3.31 o
   3   6   5      194.01      226.48      2.48 o
   4   6   5      144.01      148.11      1.85 o
   5   6   5       89.95       88.74      1.34 o
   6   6   5      135.78      128.21      3.41 o
   7   6   5      123.17      124.58      2.84 o
   8   6   5        4.67        5.19      1.46 o
   9   6   5       20.13       25.73      2.44 o
  10   6   5       49.93       53.78      3.65 o
   0   7   5      150.81      164.30      2.91 o
   1   7   5      430.13      447.47      3.93 o
   2   7   5      132.13      145.05      2.30 o
   3   7   5      309.21      348.13      4.07 o
   4   7   5      310.20      278.06      3.52 o
   5   7   5      257.00      237.72      4.79 o
   6   7   5      208.60      184.63      4.98 o
   7   7   5      175.19      167.13      4.54 o
   8   7   5       33.45       28.13      2.39 o
   9   7   5       24.35       28.24      2.91 o
   0   8   5      754.25      767.66      9.56 o
   1   8   5       77.91       72.25      1.17 o
   2   8   5      179.08      154.45      2.00 o
   3   8   5       52.44       53.61      1.13 o
   4   8   5       83.02       80.27      1.84 o
   5   8   5       89.07       83.26      2.22 o
   6   8   5      271.02      256.60      5.52 o
   7   8   5      136.32      155.80      3.62 o
   8   8   5      151.20      150.22     10.95 o
   9   8   5       10.09       14.80      2.60 o
   0   9   5       50.75       46.77      1.46 o
   1   9   5       32.41       29.98      0.88 o
   2   9   5       34.50       27.90      0.87 o
   3   9   5       23.36       19.67      1.06 o
   4   9   5      114.71      121.45      2.24 o
   5   9   5      105.99       97.12      2.11 o
   6   9   5       91.43       84.75      2.95 o
   7   9   5        5.80        5.43      1.00 o
   8   9   5       25.42       27.71      3.03 o
   9   9   5       32.08       39.07      7.07 o
   0  10   5       60.40       52.55      1.63 o
   1  10   5      558.73      574.37      6.35 o
   2  10   5      563.01      593.83      5.79 o
   3  10   5        1.90        2.44      0.72 o
   4  10   5        4.87        7.97      1.27 o
   5  10   5        0.19       -1.14      1.14 o
   6  10   5       18.57       24.41      3.48 o
   7  10   5        2.87        4.18      2.92 o
   8  10   5       39.89       33.86      5.41 o
   0  11   5      186.70      184.29      5.19 o
   1  11   5      283.41      261.13      4.35 o
   2  11   5        3.37        3.34      1.21 o
   3  11   5      103.65      101.52      2.37 o
   4  11   5       72.16       69.99      2.05 o
   5  11   5       19.88       20.47      1.92 o
   6  11   5       25.61       24.31      1.84 o
   7  11   5       27.50       28.05      2.20 o
   8  11   5       13.99        9.63      3.21 o
   0  12   5      127.05      110.68      2.83 o
   1  12   5       21.53       12.76      0.93 o
   2  12   5      154.43      175.47      4.92 o
   3  12   5       26.06       24.17      1.00 o
   4  12   5        4.01        3.97      1.66 o
   5  12   5       50.83       47.94      2.79 o
   6  12   5        1.24        6.52      2.46 o
   7  12   5        7.11        4.93      2.14 o
   0  13   5        2.12        0.26      1.41 o
   1  13   5      290.25      279.40      4.35 o
   2  13   5       14.81       16.07      1.11 o
   3  13   5      123.73      123.37      3.03 o
   4  13   5       27.37       29.22      1.65 o
   5  13   5       12.57       15.16      2.68 o
   6  13   5       29.43       29.98      2.27 o
   7  13   5       53.52       58.66      3.59 o
   0  14   5       58.44       64.46      2.95 o
   1  14   5       24.03       24.80      2.33 o
   2  14   5       72.95       77.50      3.26 o
   3  14   5       85.43       85.22      3.11 o
   4  14   5        0.16       -1.74      1.74 o
   5  14   5       24.74       32.73      2.44 o
   6  14   5       67.27       78.34      3.07 o
   0  15   5       24.36       22.42      2.50 o
   1  15   5       78.95       83.04      2.62 o
   2  15   5        8.93       10.15      2.52 o
   3  15   5       22.50       22.74      1.97 o
   4  15   5       76.73       85.10      3.07 o
   5  15   5       13.60       10.14      2.77 o
   0  16   5        3.95        9.90      2.97 o
   1  16   5       45.48       47.00      2.65 o
   2  16   5       22.44       19.00      2.37 o
   3  16   5       85.82       82.00      4.67 o
   4  16   5        7.88        6.95      2.08 o
   0  17   5       82.40       86.65      5.09 o
   1  17   5       86.30       95.20      5.17 o
   0   0   6     8113.30     8048.30    146.93 o
   1   0   6     1704.29     1726.52     18.64 o
   2   0   6      963.25      844.79     10.13 o
   3   0   6      133.32      113.08      1.67 o
   4   0   6        9.67        7.02      1.00 o
   5   0   6      114.42      125.19      2.95 o
   6   0   6      331.94      369.09      5.66 o
   7   0   6       55.14       52.95      2.05 o
   8   0   6        0.59        0.58      2.17 o
   9   0   6        0.64        0.62      3.45 o
  10   0   6       18.71       20.83      4.25 o
   0   1   6      799.29      773.06      9.28 o
   1   1   6     3540.71     3421.25     26.49 o
   2   1   6      394.66      399.50      3.51 o
   3   1   6        0.46       -0.47      0.66 o
   4   1   6      221.88      243.48      2.47 o
   5   1   6       45.37       35.76      0.86 o
   6   1   6      294.31      287.79      3.59 o
   7   1   6      269.06      241.12      3.74 o
   8   1   6       60.97       57.92      1.98 o
   9   1   6       26.88       26.57      2.08 o
  10   1   6       46.98       59.47     11.90 o
   0   2   6      642.08      652.76      7.39 o
   1   2   6     2539.49     2510.11     18.40 o
   2   2   6     2052.12     2161.12     16.28 o
   3   2   6      346.83      303.70      2.89 o
   4   2   6      318.41      343.20      3.22 o
   5   2   6      222.41      226.92      2.73 o
   6   2   6      137.15      142.68      2.25 o
   7   2   6       45.94       44.94      2.02 o
   8   2   6       45.62       36.61      1.56 o
   9   2   6       45.43       44.92      2.04 o
  10   2   6       48.10       38.76      4.90 o
   0   3   6     1153.43     1157.23     13.61 o
   1   3   6      694.84      693.48      5.27 o
   2   3   6     2546.28     2764.25     21.43 o
   3   3   6        2.18        0.89      0.58 o
   4   3   6      272.23      227.75      2.51 o
   5   3   6      203.37      199.40      2.42 o
   6   3   6      171.26      164.88      2.48 o
   7   3   6      180.66      179.74      3.77 o
   8   3   6      144.25      137.49      2.81 o
   9   3   6       14.72       14.42      2.29 o
  10   3   6        0.45        2.57      2.39 o
   0   4   6     2217.60     2315.50     23.45 o
   1   4   6      422.37      422.53      3.86 o
   2   4   6      178.95      186.42      1.95 o
   3   4   6      259.23      265.16      2.85 o
   4   4   6      410.83      427.40      3.99 o
   5   4   6       45.63       41.07      1.24 o
   6   4   6      165.04      162.20      3.54 o
   7   4   6      162.97      163.43      2.79 o
   8   4   6        7.60        6.81      1.26 o
   9   4   6        8.63        9.43      2.67 o
  10   4   6       29.21       29.24      2.96 o
   0   5   6     1042.95      961.53     10.23 o
   1   5   6      149.13      161.68      1.61 o
   2   5   6      117.55      145.34      2.35 o
   3   5   6       84.26       93.73      1.26 o
   4   5   6      318.98      315.51      3.10 o
   5   5   6       67.64       69.62      1.21 o
   6   5   6       47.56       41.54      1.13 o
   7   5   6       18.65       17.36      1.63 o
   8   5   6        1.95        6.23      1.30 o
   9   5   6        1.63        2.48      2.12 o
  10   5   6       13.55       23.07      4.29 o
   0   6   6       75.45       58.27      1.77 o
   1   6   6      501.47      575.74      4.81 o
   2   6   6       32.75       36.79      1.13 o
   3   6   6      178.28      170.37      2.61 o
   4   6   6      127.67      125.92      1.57 o
   5   6   6      264.14      249.29      2.68 o
   6   6   6       20.88       21.51      1.14 o
   7   6   6       88.25       82.75      2.17 o
   8   6   6        3.60        3.17      1.63 o
   9   6   6        7.54       18.86      6.77 o
  10   6   6        7.58        5.40      4.53 o
   0   7   6      539.82      602.38      7.58 o
   1   7   6      265.91      252.07      2.49 o
   2   7   6      170.97      163.48      2.22 o
   3   7   6      385.30      426.53     11.65 o
   4   7   6      371.33      367.20      3.92 o
   5   7   6      445.57      427.15      4.30 o
   6   7   6       78.12       65.47      1.26 o
   7   7   6      160.35      138.87      3.20 o
   8   7   6       14.23       17.08      1.57 o
   9   7   6       42.81       48.44      4.50 o
   0   8   6      591.74      597.75      8.19 o
   1   8   6       65.96       71.64      1.33 o
   2   8   6      349.55      387.44      4.27 o
   3   8   6      217.71      216.46      4.00 o
   4   8   6      156.63      144.05      2.35 o
   5   8   6      416.99      418.76      5.24 o
   6   8   6      145.50      141.15      3.55 o
   7   8   6        8.12        9.59      1.95 o
   8   8   6        5.67       13.88      2.64 o
   9   8   6       35.01       39.01      2.95 o
   0   9   6       19.42       21.73      1.05 o
   1   9   6      308.33      296.20      3.33 o
   2   9   6       86.86       81.43      1.48 o
   3   9   6      235.84      231.89      3.04 o
   4   9   6      116.79      111.32      1.85 o
   5   9   6       55.72       48.09      1.59 o
   6   9   6       58.52       64.89      2.68 o
   7   9   6        2.62        1.85      1.50 o
   8   9   6       27.23       32.55      5.26 o
   9   9   6        1.86        4.23      3.36 o
   0  10   6      317.65      312.47      5.32 o
   1  10   6      407.66      384.12      4.47 o
   2  10   6      752.11      728.93      7.24 o
   3  10   6      653.31      648.80     10.93 o
   4  10   6      155.02      161.89      3.64 o
   5  10   6      142.00      135.70      2.36 o
   6  10   6        4.16        3.56      1.24 o
   7  10   6       45.37       45.24      3.50 o
   8  10   6       19.51       28.10      5.99 o
   0  11   6      325.63      309.46      5.75 o
   1  11   6      285.62      322.17      3.90 o
   2  11   6      335.07      344.41      3.85 o
   3  11   6       96.34      100.80      2.61 o
   4  11   6       38.59       35.48      1.69 o
   5  11   6       82.02       75.01      3.25 o
   6  11   6       53.26       53.76      2.34 o
   7  11   6       32.96       31.44      2.06 o
   8  11   6       20.22       11.86      4.33 o
   0  12   6       25.02       25.45      1.71 o
   1  12   6      314.74      301.45      5.68 o
   2  12   6      318.13      301.67      4.14 o
   3  12   6       13.34       11.92      1.00 o
   4  12   6      102.83       99.25      2.29 o
   5  12   6       56.96       69.29      2.36 o
   6  12   6       15.94       15.33      1.99 o
   7  12   6       19.57       22.26      3.00 o
   0  13   6      172.32      166.11      3.67 o
   1  13   6      148.20      151.98      2.88 o
   2  13   6       47.65       39.23      1.39 o
   3  13   6       91.14       93.77      3.34 o
   4  13   6        8.59        8.21      1.48 o
   5  13   6       82.67       94.61      3.35 o
   6  13   6       62.28       62.92      2.54 o
   0  14   6        9.82       10.14      1.71 o
   1  14   6       80.81       81.16      3.47 o
   2  14   6       41.00       45.09      1.68 o
   3  14   6       63.69       70.30      2.83 o
   4  14   6       60.74       67.09      2.87 o
   5  14   6        9.36       13.09      1.89 o
   6  14   6       23.50       17.70      3.04 o
   0  15   6       24.58       23.86      4.05 o
   1  15   6       19.75       22.58      1.92 o
   2  15   6       62.00       64.48      2.91 o
   3  15   6       48.41       43.85      2.67 o
   4  15   6       72.57       78.62      6.06 o
   5  15   6       30.83       36.17      4.45 o
   0  16   6       76.22       83.24      6.30 o
   1  16   6        4.26        2.36      1.98 o
   2  16   6       24.55       19.84      2.62 o
   3  16   6        5.86        8.52      2.13 o
   0  17   6        7.78       -4.04      4.04 o
   1  17   6       66.45       59.26      3.48 o
   1   0   7     1122.90     1175.33     13.78 o
   2   0   7      202.32      189.64      2.70 o
   3   0   7      643.73      636.95      7.41 o
   4   0   7     1659.04     1595.27     18.49 o
   5   0   7       31.23       36.78      1.57 o
   6   0   7      165.79      167.19      5.61 o
   7   0   7       13.11       12.62      1.69 o
   8   0   7       22.52       20.54      4.97 o
   9   0   7       12.48        6.23      3.86 o
  10   0   7       29.97       35.48     16.16 o
   0   1   7      136.33      135.05      2.61 o
   1   1   7     1344.48     1314.81     10.08 o
   2   1   7     1044.19     1057.90      8.77 o
   3   1   7      202.30      198.89      2.36 o
   4   1   7      720.65      724.93      6.25 o
   5   1   7      199.10      210.47      2.41 o
   6   1   7      556.70      539.85      6.27 o
   7   1   7       92.42       86.31      2.81 o
   8   1   7       22.27       21.05      2.46 o
   9   1   7       43.98       44.05      5.17 o
  10   1   7      171.63      174.89      6.63 o
   0   2   7     1062.41      933.78     11.36 o
   1   2   7      973.79     1038.07      8.86 o
   2   2   7       61.39       66.27      1.19 o
   3   2   7      182.80      183.56      3.18 o
   4   2   7      697.42      696.43      5.93 o
   5   2   7      135.65      146.98      2.95 o
   6   2   7      458.16      428.65      4.65 o
   7   2   7      117.77      115.01      2.19 o
   8   2   7       56.29       59.87      2.48 o
   9   2   7        8.39        7.19      2.74 o
  10   2   7        1.17        5.20      2.14 o
   0   3   7        0.83        1.38      0.97 o
   1   3   7      569.77      607.29      5.05 o
   2   3   7      816.30      822.47      6.77 o
   3   3   7      106.12      117.83      1.49 o
   4   3   7      277.76      257.64      2.57 o
   5   3   7       81.58       70.78      1.91 o
   6   3   7       37.59       37.45      1.28 o
   7   3   7      167.48      154.62      2.80 o
   8   3   7       83.21       80.83      3.30 o
   9   3   7       11.40        6.88      5.23 o
  10   3   7        1.55       -0.30      3.35 o
   0   4   7       21.62       34.28      1.36 o
   1   4   7      122.97      121.27      1.33 o
   2   4   7     3654.07     3943.89     29.46 o
   3   4   7      166.35      147.38      1.72 o
   4   4   7      606.26      632.82      5.65 o
   5   4   7      107.20      113.74      1.72 o
   6   4   7      150.49      145.98      2.04 o
   7   4   7      365.78      372.15      4.78 o
   8   4   7        6.70        8.43      1.29 o
   9   4   7       11.79       16.08      2.52 o
  10   4   7       11.29       11.70      2.42 o
   0   5   7      648.89      716.43      8.30 o
   1   5   7      693.92      722.12      5.70 o
   2   5   7      785.51      759.90      6.54 o
   3   5   7       78.41       84.34      1.51 o
   4   5   7      473.81      493.27      4.77 o
   5   5   7      245.49      242.76      3.38 o
   6   5   7      834.19      814.96      8.26 o
   7   5   7       73.30       70.15      1.77 o
   8   5   7       99.03       96.43      3.41 o
   9   5   7        9.13       15.37      2.56 o
  10   5   7        9.63       13.07      3.60 o
   0   6   7       15.24       11.70      1.01 o
   1   6   7      487.78      518.59      4.08 o
   2   6   7      117.09      104.44      1.46 o
   3   6   7      124.91      120.80      1.77 o
   4   6   7      161.73      160.27      2.66 o
   5   6   7      163.40      141.93      3.05 o
   6   6   7      675.09      655.64      7.26 o
   7   6   7      139.02      132.40      2.70 o
   8   6   7       96.89       96.11      4.56 o
   9   6   7        0.82        0.22      2.92 o
   0   7   7      177.21      225.07      4.03 o
   1   7   7       36.95       43.57      1.11 o
   2   7   7      249.59      246.86      3.12 o
   3   7   7       44.55       42.53      1.46 o
   4   7   7      137.57      159.62      2.06 o
   5   7   7       38.45       36.18      0.99 o
   6   7   7      199.89      189.39      3.32 o
   7   7   7       23.67       25.70      1.81 o
   8   7   7       61.97       65.96      4.42 o
   9   7   7       54.26       52.52      3.89 o
   0   8   7      587.23      629.00      8.70 o
   1   8   7       22.73       19.32      1.49 o
   2   8   7      301.71      289.43      3.40 o
   3   8   7       43.33       65.03      1.56 o
   4   8   7       29.09       32.02      1.24 o
   5   8   7      375.27      376.56      4.35 o
   6   8   7      319.10      317.41      4.16 o
   7   8   7       61.41       59.05      2.71 o
   8   8   7       72.07       64.32      2.94 o
   9   8   7       33.85       27.13      3.17 o
   0   9   7       82.64       80.16      2.18 o
   1   9   7       34.27       36.50      0.84 o
   2   9   7      386.56      389.32      4.26 o
   3   9   7      151.43      142.54      2.12 o
   4   9   7      208.13      230.79      3.09 o
   5   9   7       70.70       60.62      2.43 o
   6   9   7      151.88      145.85      2.51 o
   7   9   7       24.50       21.71      2.44 o
   8   9   7        1.71        6.41      2.67 o
   0  10   7        4.24        2.33      1.51 o
   1  10   7      334.17      304.30      3.50 o
   2  10   7      270.70      231.26      2.98 o
   3  10   7       61.12       62.55      1.74 o
   4  10   7      194.73      196.95      3.09 o
   5  10   7       20.74       15.64      1.33 o
   6  10   7       34.17       31.18      3.89 o
   7  10   7        5.47       10.48      1.91 o
   8  10   7       58.67       50.85      5.97 o
   0  11   7      268.38      252.50      5.43 o
   1  11   7       55.89       46.46      2.05 o
   2  11   7      118.81      129.99      2.09 o
   3  11   7       82.80       74.22      1.94 o
   4  11   7       13.78       15.98      1.41 o
   5  11   7       26.41       36.15      1.87 o
   6  11   7       88.71       84.49      2.77 o
   7  11   7       21.97       20.03      2.28 o
   8  11   7       11.59        9.56      6.91 o
   0  12   7        0.38        1.73      2.41 o
   1  12   7       72.83       70.62      2.42 o
   2  12   7      257.52      230.57      4.83 o
   3  12   7      133.92      133.38      2.86 o
   4  12   7        2.27        1.47      1.17 o
   5  12   7       16.43       21.21      1.41 o
   6  12   7       54.40       59.98      3.55 o
   7  12   7       15.48       12.41      2.25 o
   0  13   7      158.33      150.90      6.38 o
   1  13   7       43.13       47.70      1.31 o
   2  13   7       34.47       37.60      2.24 o
   3  13   7       36.90       34.66      2.04 o
   4  13   7       30.36       36.12      2.05 o
   5  13   7       11.44       11.80      1.93 o
   6  13   7       87.17       85.37      3.15 o
   0  14   7      114.98      116.86      3.74 o
   1  14   7        2.22        1.33      1.21 o
   2  14   7       52.15       54.56      2.70 o
   3  14   7        8.01        7.65      1.84 o
   4  14   7       51.80       55.53      2.55 o
   5  14   7       19.97       18.62      2.06 o
   0  15   7      147.93      159.16      6.39 o
   1  15   7        7.92       10.53      2.30 o
   2  15   7       18.74       15.37      3.19 o
   3  15   7       28.88       29.95      3.29 o
   4  15   7       47.78       51.55      2.50 o
   0  16   7        1.68        1.33      2.57 o
   1  16   7      118.54      126.79      5.28 o
   2  16   7      124.45      127.41      3.90 o
   3  16   7       61.95       59.59      4.63 o
   0   0   8    10422.65    10750.11    259.99 o
   1   0   8     2462.61     2557.26     30.95 o
   2   0   8     5221.68     5497.03     57.95 o
   3   0   8       92.51      100.73      2.85 o
   4   0   8      125.09      129.02      3.25 o
   5   0   8        5.92        3.02      1.22 o
   6   0   8     1116.79     1112.68     15.28 o
   7   0   8       86.73       82.61      2.97 o
   8   0   8      255.05      286.56     10.75 o
   9   0   8        9.61        6.08      3.87 o
  10   0   8      162.78      177.26     12.85 o
   0   1   8     3080.97     3206.08     36.26 o
   1   1   8     4400.62     4583.53     33.31 o
   2   1   8     3204.67     3455.32     26.67 o
   3   1   8       89.51       84.32      2.05 o
   4   1   8       84.42       77.32      1.58 o
   5   1   8        5.85        7.43      0.81 o
   6   1   8      124.14      125.36      2.13 o
   7   1   8      134.41      129.64      2.98 o
   8   1   8      135.12      135.84      5.70 o
   9   1   8       24.22       39.45      4.34 o
  10   1   8       11.12       13.05      3.56 o
   0   2   8       56.51       54.43      1.31 o
   1   2   8      626.96      604.39      5.15 o
   2   2   8     2011.63     2335.79     18.21 o
   3   2   8       32.91       34.88      0.90 o
   4   2   8       93.87       95.26      1.58 o
   5   2   8       18.02       20.20      0.87 o
   6   2   8     1445.31     1499.54     14.41 o
   7   2   8      328.17      334.85      4.79 o
   8   2   8       50.27       48.34      1.76 o
   9   2   8       27.14       28.63      2.57 o
  10   2   8       63.15       68.01      5.15 o
   0   3   8     1876.23     1918.03     21.78 o
   1   3   8      966.68     1015.12      8.38 o
   2   3   8       19.48       17.84      1.14 o
   3   3   8      893.94      972.58      8.31 o
   4   3   8       63.39       65.77      1.34 o
   5   3   8      556.29      556.09      5.26 o
   6   3   8      139.15      155.27      2.40 o
   7   3   8       44.53       42.79      1.50 o
   8   3   8       72.16       66.62      3.20 o
   9   3   8        7.59        7.14      2.61 o
  10   3   8       19.47       21.95      3.26 o
   0   4   8      314.74      300.18      3.80 o
   1   4   8       56.46       44.97      0.92 o
   2   4   8        7.68        4.83      0.60 o
   3   4   8      650.67      720.20      6.42 o
   4   4   8      480.46      473.60      4.42 o
   5   4   8      204.96      198.23      2.39 o
   6   4   8       99.56       96.31      1.93 o
   7   4   8      186.67      183.39      3.37 o
   8   4   8       16.73       17.34      1.54 o
   9   4   8       13.65       12.65      2.45 o
  10   4   8        4.26        2.87      3.88 o
   0   5   8      318.31      337.91      3.93 o
   1   5   8      284.74      283.24      2.45 o
   2   5   8      192.56      204.13      2.16 o
   3   5   8      304.85      306.08      3.02 o
   4   5   8      158.90      172.36      2.40 o
   5   5   8       92.91       86.70      1.28 o
   6   5   8        3.49        2.52      0.64 o
   7   5   8       12.77       11.25      1.14 o
   8   5   8       22.96       22.05      1.54 o
   9   5   8        0.11        3.45      4.45 o
  10   5   8       33.06       33.03      3.35 o
   0   6   8      764.29      784.04      9.07 o
   1   6   8       46.42       45.64      0.86 o
   2   6   8      355.22      357.78      3.40 o
   3   6   8      712.68      691.82      6.56 o
   4   6   8      288.06      297.15      3.14 o
   5   6   8       52.59       54.39      1.19 o
   6   6   8        3.89        3.21      1.33 o
   7   6   8       73.49       74.85      1.65 o
   8   6   8       63.10       67.02      4.31 o
   9   6   8       31.30       28.52      3.54 o
   0   7   8     1135.33     1186.29     14.27 o
   1   7   8        0.96        3.81      0.74 o
   2   7   8      112.27      115.15      1.69 o
   3   7   8       41.71       40.96      1.31 o
   4   7   8      126.52      109.53      1.72 o
   5   7   8      201.22      179.82      2.29 o
   6   7   8       95.58      101.57      2.53 o
   7   7   8       24.10       25.67      2.12 o
   8   7   8       17.41       21.93      3.10 o
   9   7   8        1.19        2.34      2.48 o
   0   8   8        2.52        3.08      0.88 o
   1   8   8       20.12       12.48      0.83 o
   2   8   8      652.25      612.38      5.96 o
   3   8   8        9.53       11.36      1.19 o
   4   8   8       87.03       84.02      2.67 o
   5   8   8       72.95       59.43      2.56 o
   6   8   8      426.85      402.90      5.12 o
   7   8   8       63.01       62.17      5.21 o
   8   8   8       20.06       19.13      3.50 o
   9   8   8      108.14      116.92     10.72 o
   0   9   8      486.34      486.22      7.44 o
   1   9   8      289.17      287.40      3.38 o
   2   9   8      789.41      849.88      8.90 o
   3   9   8      152.26      140.41      3.98 o
   4   9   8      199.10      188.08      3.48 o
   5   9   8        6.04        2.65      1.11 o
   6   9   8       57.12       54.76      2.79 o
   7   9   8        7.35        4.59      1.67 o
   8   9   8      103.77      109.69      4.35 o
   0  10   8      728.56      684.69      8.87 o
   1  10   8       51.57       58.97      1.51 o
   2  10   8      367.64      339.41      4.26 o
   3  10   8       11.77       12.18      1.23 o
   4  10   8      113.56      103.57      3.16 o
   5  10   8       14.39       15.14      1.12 o
   6  10   8        8.07        9.69      2.29 o
   7  10   8       97.60       93.71      7.98 o
   8  10   8        3.28        6.86      2.22 o
   0  11   8      237.62      222.14      3.83 o
   1  11   8       32.29       26.60      1.31 o
   2  11   8      231.82      202.06      3.01 o
   3  11   8      100.93       95.60      2.11 o
   4  11   8       13.03       13.44      1.16 o
   5  11   8       15.77       16.57      2.18 o
   6  11   8       21.12       29.00      2.41 o
   7  11   8        0.92        1.54      1.73 o
   0  12   8        4.64        5.60      0.89 o
   1  12   8       33.74       31.52      1.18 o
   2  12   8       10.68       15.36      1.40 o
   3  12   8      245.09      235.58      4.09 o
   4  12   8      110.96      102.01      5.01 o
   5  12   8        1.54        1.83      1.91 o
   6  12   8       80.80       78.04      2.94 o
   7  12   8       32.97       29.65      3.17 o
   0  13   8       24.07       25.14      2.42 o
   1  13   8      210.46      214.59      4.14 o
   2  13   8       17.01       15.62      1.10 o
   3  13   8       16.89       19.23      1.72 o
   4  13   8       29.35       28.00      1.70 o
   5  13   8       19.70       25.54      2.21 o
   6  13   8       42.21       44.39      4.13 o
   0  14   8        0.12        0.02      2.32 o
   1  14   8        2.97        5.66      1.60 o
   2  14   8       16.99       15.07      2.27 o
   3  14   8       18.02       19.61      2.00 o
   4  14   8       12.39       12.40      1.82 o
   5  14   8       65.03       71.62      3.36 o
   0  15   8       17.24       15.94      2.94 o
   1  15   8       21.22       15.57      1.94 o
   2  15   8        8.38        9.57      2.27 o
   3  15   8       10.54        9.78      1.61 o
   4  15   8       27.08       36.32      2.93 o
   0  16   8        1.77       -0.24      2.28 o
   1  16   8       28.09       27.72      2.20 o
   2  16   8       20.79       24.77      2.39 o
   3  16   8       10.02        6.18      2.92 o
   1   0   9     6166.33     6569.78     68.68 o
   2   0   9      933.85      950.82     10.72 o
   3   0   9       30.71       30.45      1.80 o
   4   0   9        7.35       10.85      1.13 o
   5   0   9     1962.69     2015.31     26.08 o
   6   0   9        0.89        2.66      1.40 o
   7   0   9       16.84       19.59      3.03 o
   8   0   9       25.02       21.60      2.46 o
   9   0   9       68.84       78.85      5.47 o
  10   0   9       15.31       26.09      4.87 o
   0   1   9      685.69      697.53      8.21 o
   1   1   9     1474.06     1528.67     11.74 o
   2   1   9      145.74      165.06      1.99 o
   3   1   9      169.39      173.30      2.04 o
   4   1   9       44.83       40.87      1.33 o
   5   1   9      458.93      462.66      4.74 o
   6   1   9      458.25      466.35      5.43 o
   7   1   9       17.83       20.24      1.39 o
   8   1   9       65.09       65.54      2.56 o
   9   1   9       14.18       15.01      2.96 o
  10   1   9       80.99       89.17      4.72 o
   0   2   9      925.48      923.49      9.75 o
   1   2   9      651.81      725.33      7.19 o
   2   2   9      819.25      820.25      6.89 o
   3   2   9      507.47      509.15      4.46 o
   4   2   9       61.00       62.48      1.54 o
   5   2   9      408.04      414.36      4.19 o
   6   2   9      135.59      128.57      2.89 o
   7   2   9        3.48        4.11      1.23 o
   8   2   9       12.37        6.66      1.02 o
   9   2   9        2.26        3.90      5.51 o
  10   2   9       79.65       90.06      5.23 o
   0   3   9      695.90      652.04      8.56 o
   1   3   9     1261.21     1317.93     10.86 o
   2   3   9      498.15      461.92      4.18 o
   3   3   9      180.64      188.41      2.07 o
   4   3   9      262.39      273.28      2.73 o
   5   3   9      290.68      272.32      3.41 o
   6   3   9      234.79      238.36      3.12 o
   7   3   9      117.04      124.68      2.85 o
   8   3   9       14.36       15.56      1.76 o
   9   3   9       41.50       45.34      3.17 o
  10   3   9        0.83        4.06      4.23 o
   0   4   9      259.03      288.36      3.61 o
   1   4   9     1315.74     1363.12     10.70 o
   2   4   9       83.44       90.06      1.38 o
   3   4   9       42.34       46.81      1.01 o
   4   4   9      108.93      118.70      1.96 o
   5   4   9      444.70      488.53      4.88 o
   6   4   9       46.38       45.57      1.25 o
   7   4   9      134.34      133.87      2.61 o
   8   4   9       13.30       12.82      2.52 o
   9   4   9        1.29        2.68      3.64 o
  10   4   9       21.45       21.76      3.16 o
   0   5   9      411.50      413.84      5.53 o
   1   5   9      516.17      515.40      4.25 o
   2   5   9      135.38      177.27      2.32 o
   3   5   9      212.31      237.93      2.90 o
   4   5   9      308.80      302.99      3.23 o
   5   5   9       82.18       79.14      1.73 o
   6   5   9      158.49      156.64      2.11 o
   7   5   9      217.01      217.76      3.36 o
   8   5   9       11.92       10.66      1.35 o
   9   5   9       40.69       39.41      2.83 o
   0   6   9      122.40      145.46      7.23 o
   1   6   9      133.18      112.16      1.43 o
   2   6   9      240.66      260.55      3.49 o
   3   6   9       27.84       28.00      1.02 o
   4   6   9      100.08       95.42      1.79 o
   5   6   9       50.41       46.53      1.26 o
   6   6   9       85.59       75.29      2.01 o
   7   6   9       38.42       42.80      1.69 o
   8   6   9       62.97       65.44      3.51 o
   9   6   9        9.05       12.23      6.08 o
   0   7   9      532.76      543.04      6.32 o
   1   7   9      457.67      466.86      4.40 o
   2   7   9      173.86      153.66      1.88 o
   3   7   9      279.08      272.97      2.96 o
   4   7   9      217.45      218.78      2.90 o
   5   7   9       73.87       63.69      1.70 o
   6   7   9       43.68       38.60      1.81 o
   7   7   9       19.79       18.46      1.66 o
   8   7   9       62.90       70.26      2.92 o
   9   7   9       28.78       29.81      5.48 o
   0   8   9      183.19      169.07      3.15 o
   1   8   9      653.39      673.31      6.13 o
   2   8   9      327.13      329.96      3.43 o
   3   8   9      323.25      297.67      3.17 o
   4   8   9       79.24       82.81      2.46 o
   5   8   9      131.30      130.82      3.08 o
   6   8   9      246.83      247.35      5.64 o
   7   8   9       15.11       18.70      3.46 o
   8   8   9       20.52       17.75      2.85 o
   9   8   9      130.07      153.52      8.37 o
   0   9   9      104.90      107.75      2.11 o
   1   9   9      179.79      184.55      2.56 o
   2   9   9      392.43      356.99      4.13 o
   3   9   9        1.96        2.55      1.24 o
   4   9   9      163.22      181.14      3.51 o
   5   9   9      114.86      102.42      2.87 o
   6   9   9      120.92      124.34      3.98 o
   7   9   9       89.70       92.47      4.37 o
   8   9   9       28.58       25.18      2.84 o
   0  10   9       82.45       74.89      2.04 o
   1  10   9      264.02      250.11      3.17 o
   2  10   9        2.38        3.32      1.01 o
   3  10   9       43.27       45.54      1.50 o
   4  10   9       21.39       22.25      1.51 o
   5  10   9      113.81      126.14      2.81 o
   6  10   9       68.34       75.38      3.14 o
   7  10   9       15.18       18.02      2.81 o
   8  10   9       21.23       20.08      4.04 o
   0  11   9       47.79       44.32      1.47 o
   1  11   9       52.12       47.10      1.81 o
   2  11   9       60.91       64.31      2.58 o
   3  11   9      491.69      456.45      6.63 o
   4  11   9      156.16      144.70      2.72 o
   5  11   9      186.86      195.05      4.70 o
   6  11   9       17.89       14.33      1.72 o
   7  11   9        5.92       10.23      2.09 o
   0  12   9        0.95        0.31      0.91 o
   1  12   9      227.95      219.03      3.16 o
   2  12   9      393.81      375.16      4.75 o
   3  12   9       24.96       21.19      1.46 o
   4  12   9       22.82       20.63      1.89 o
   5  12   9       39.32       36.46      1.94 o
   6  12   9        4.27        6.54      1.50 o
   7  12   9       22.61       29.60      2.63 o
   0  13   9        0.93       -1.18      2.37 o
   1  13   9       22.50       15.15      1.10 o
   2  13   9       77.93       77.84      2.64 o
   3  13   9       64.47       61.54      3.14 o
   4  13   9       39.59       41.27      2.25 o
   5  13   9       21.30       21.21      2.45 o
   6  13   9        2.48        2.63      2.65 o
   0  14   9        4.96        3.39      3.26 o
   1  14   9        7.81       10.75      1.49 o
   2  14   9       49.08       47.52      3.97 o
   3  14   9        4.75        2.86      2.10 o
   4  14   9        4.72        6.56      2.18 o
   5  14   9       41.12       36.75      2.75 o
   0  15   9       52.23       59.91      3.11 o
   1  15   9       18.61       23.52      2.23 o
   2  15   9       48.34       51.60      5.25 o
   3  15   9       37.62       38.35      2.49 o
   4  15   9        2.45        6.18      2.42 o
   0  16   9      126.30      149.63      8.81 o
   1  16   9        8.69        8.14      2.49 o
   2  16   9       33.07       35.63      2.79 o
   0   0  10       79.47       85.72      2.33 o
   1   0  10     1849.15     2030.65     23.21 o
   2   0  10     2307.60     2407.94     23.40 o
   3   0  10      637.61      642.75      7.87 o
   4   0  10        2.32        2.46      1.06 o
   5   0  10      339.96      331.77      5.90 o
   6   0  10      207.79      217.33      4.30 o
   7   0  10       52.25       57.81      2.40 o
   8   0  10        1.38        2.50      2.13 o
   9   0  10        6.80       14.61      4.26 o
  10   0  10       37.30       30.97      6.51 o
   0   1  10     3167.70     3431.18     34.82 o
   1   1  10     2572.63     2866.39     21.57 o
   2   1  10      115.11      115.35      1.54 o
   3   1  10       29.60       31.51      0.93 o
   4   1  10      158.30      184.42      2.27 o
   5   1  10      994.91     1032.89      9.71 o
   6   1  10      203.21      205.31      3.06 o
   7   1  10       11.83       12.71      1.76 o
   8   1  10       27.66       30.66      2.17 o
   9   1  10        2.82        5.90      4.49 o
  10   1  10        0.33        0.57      3.38 o
   0   2  10       53.86       59.69      2.38 o
   1   2  10     1558.83     1760.22     13.30 o
   2   2  10      128.50      123.47      1.74 o
   3   2  10      101.78      108.03      1.43 o
   4   2  10      110.11      108.45      1.81 o
   5   2  10      235.68      246.13      2.81 o
   6   2  10      332.56      338.52      4.10 o
   7   2  10       21.89       17.81      1.22 o
   8   2  10       30.14       27.58      1.44 o
   9   2  10       76.45       80.14      5.55 o
  10   2  10       41.27       38.27      7.05 o
   0   3  10     1917.15     1923.27     23.40 o
   1   3  10      275.51      268.25      3.13 o
   2   3  10      552.82      611.41      5.85 o
   3   3  10      453.17      415.00      4.16 o
   4   3  10       48.69       48.36      1.35 o
   5   3  10       46.55       42.15      1.24 o
   6   3  10      148.29      136.96      2.91 o
   7   3  10      119.54      114.54      2.34 o
   8   3  10       73.40       71.34      5.09 o
   9   3  10        7.40        7.03      3.76 o
   0   4  10      105.21      100.55      1.95 o
   1   4  10      127.73      145.94      2.27 o
   2   4  10      412.06      431.58      4.31 o
   3   4  10      569.97      582.07      5.09 o
   4   4  10      368.15      369.30      3.85 o
   5   4  10       84.22       75.83      1.53 o
   6   4  10      112.73      102.48      2.24 o
   7   4  10       20.09       20.30      1.20 o
   8   4  10       80.80       83.62      3.92 o
   9   4  10       46.73       47.27      4.11 o
   0   5  10      357.69      360.59      4.71 o
   1   5  10      181.67      185.54      2.07 o
   2   5  10       61.43       54.66      1.21 o
   3   5  10       61.84       63.09      1.12 o
   4   5  10       30.16       28.97      0.97 o
   5   5  10        3.05        4.67      0.71 o
   6   5  10      163.85      175.13      2.47 o
   7   5  10       11.75       10.43      1.82 o
   8   5  10        0.60       -2.09      2.17 o
   9   5  10        4.67        7.45      2.38 o
   0   6  10       52.35       45.84      1.74 o
   1   6  10      208.78      210.77      2.42 o
   2   6  10      130.07      143.83      1.61 o
   3   6  10       19.35       17.07      1.45 o
   4   6  10       55.04       57.48      1.71 o
   5   6  10      119.77       99.17      2.08 o
   6   6  10      116.70      112.36      2.41 o
   7   6  10       49.30       55.49      3.07 o
   8   6  10       67.40       74.35      3.00 o
   9   6  10       29.32       36.90      3.55 o
   0   7  10      154.06      146.02      3.89 o
   1   7  10      793.83      790.98      6.50 o
   2   7  10      629.57      644.59      5.65 o
   3   7  10      132.11      120.91      2.53 o
   4   7  10      186.27      198.13      2.78 o
   5   7  10      381.79      343.42      4.18 o
   6   7  10      258.53      250.45      3.93 o
   7   7  10       61.13       60.61      2.32 o
   8   7  10        0.24        2.50      2.38 o
   9   7  10       17.18       21.38      6.84 o
   0   8  10       25.94       20.65      0.95 o
   1   8  10      132.61      116.37      2.09 o
   2   8  10       29.68       32.06      1.23 o
   3   8  10        3.45        4.76      0.68 o
   4   8  10       54.37       41.18      1.15 o
   5   8  10       50.71       54.09      1.92 o
   6   8  10       19.49       22.19      1.56 o
   7   8  10       47.85       49.36      2.51 o
   8   8  10       59.06       61.77      6.15 o
   0   9  10       17.86       17.30      1.26 o
   1   9  10      531.25      499.57      4.87 o
   2   9  10      156.30      141.05      1.89 o
   3   9  10      176.16      151.54      3.64 o
   4   9  10      264.08      275.01      3.67 o
   5   9  10      140.33      123.35      2.59 o
   6   9  10       72.25       69.56      2.85 o
   7   9  10       36.69       39.63      2.68 o
   8   9  10       72.18       76.14      4.52 o
   0  10  10      676.67      679.86     10.26 o
   1  10  10      299.14      277.24      3.96 o
   2  10  10       15.18       15.39      1.46 o
   3  10  10       52.20       40.42      1.56 o
   4  10  10       23.91       21.45      1.93 o
   5  10  10       21.36       24.56      1.72 o
   6  10  10       50.79       54.08      3.03 o
   7  10  10       15.83       13.63      2.13 o
   0  11  10        2.33        2.33      0.94 o
   1  11  10      455.20      471.96      6.13 o
   2  11  10       96.97      110.53      2.99 o
   3  11  10       32.91       22.29      1.19 o
   4  11  10      186.78      188.05      4.47 o
   5  11  10       42.09       36.92      2.60 o
   6  11  10        1.71        3.31      1.69 o
   7  11  10       56.30       60.85      3.19 o
   0  12  10       40.79       35.36      1.38 o
   1  12  10       22.73       19.03      2.05 o
   2  12  10       37.13       34.13      1.52 o
   3  12  10      327.10      334.49      6.55 o
   4  12  10       31.01       31.13      2.87 o
   5  12  10       21.44       21.00      1.93 o
   6  12  10       81.67       87.36      3.11 o
   0  13  10      114.75      110.68      4.96 o
   1  13  10       52.11       56.24      1.86 o
   2  13  10       16.91       12.91      1.21 o
   3  13  10        7.02        4.70      1.81 o
   4  13  10      130.17      124.11      3.40 o
   5  13  10       65.17       65.22      2.95 o
   6  13  10        8.12        7.56      3.39 o
   0  14  10      119.20      119.29      5.29 o
   1  14  10       92.41      102.50      3.39 o
   2  14  10       62.49       55.14      3.10 o
   3  14  10       11.67       11.43      1.84 o
   4  14  10       28.78       25.61      2.53 o
   5  14  10        8.28       12.36      3.01 o
   0  15  10       13.91       12.51      2.59 o
   1  15  10        9.13       13.45      3.01 o
   2  15  10       12.98       16.33      4.81 o
   3  15  10       27.62       29.32      3.94 o
   0  16  10       34.73       32.90      3.38 o
   1  16  10        7.30        3.23      2.60 o
   1   0  11     1022.82     1126.00     13.58 o
   2   0  11      320.30      344.91      6.82 o
   3   0  11       47.97       44.47      2.03 o
   4   0  11      380.43      374.24      6.09 o
   5   0  11      508.85      502.92      7.81 o
   6   0  11      125.19      120.02      4.01 o
   7   0  11        0.24       -1.14      1.14 o
   8   0  11        0.03        0.89      2.69 o
   9   0  11        1.03        0.81      3.72 o
   0   1  11     1483.21     1446.04     15.93 o
   1   1  11      190.40      205.28      2.99 o
   2   1  11        1.01        1.44      0.70 o
   3   1  11      467.36      523.24      4.56 o
   4   1  11      187.99      189.11      2.21 o
   5   1  11      582.77      576.17      7.38 o
   6   1  11      140.07      136.95      2.37 o
   7   1  11       42.43       41.96      1.80 o
   8   1  11       20.40       27.56      2.48 o
   9   1  11       33.68       38.00      3.32 o
   0   2  11      308.95      318.91      4.24 o
   1   2  11       12.42       14.79      1.06 o
   2   2  11      432.73      447.00      4.13 o
   3   2  11      377.77      384.98      3.94 o
   4   2  11      661.45      684.67      6.28 o
   5   2  11       40.64       42.01      1.16 o
   6   2  11       85.69       79.81      1.81 o
   7   2  11       10.25       11.81      1.58 o
   8   2  11       35.17       31.21      3.20 o
   9   2  11       22.22       28.75      3.51 o
   0   3  11       46.98       49.16      2.16 o
   1   3  11      386.36      414.82      4.01 o
   2   3  11      676.54      700.99      6.90 o
   3   3  11       91.80       98.83      1.84 o
   4   3  11      146.64      148.64      2.01 o
   5   3  11      598.46      607.99      6.09 o
   6   3  11       71.08       60.59      1.98 o
   7   3  11      135.70      127.42      3.00 o
   8   3  11       83.49       78.73      3.08 o
   9   3  11       42.79       47.07      4.20 o
   0   4  11      630.64      648.99      9.27 o
   1   4  11      369.88      378.75      3.68 o
   2   4  11       15.01       14.07      1.16 o
   3   4  11      259.03      263.97      3.48 o
   4   4  11      126.92      131.87      2.04 o
   5   4  11       13.29       11.88      0.91 o
   6   4  11      216.23      223.79      3.33 o
   7   4  11        9.95       12.74      1.78 o
   8   4  11       24.33       22.42      2.93 o
   9   4  11       28.73       22.92      5.33 o
   0   5  11      268.69      261.63      4.25 o
   1   5  11      285.02      283.74      3.59 o
   2   5  11       23.32       20.32      0.99 o
   3   5  11      186.14      190.66      2.11 o
   4   5  11      389.98      405.61      4.55 o
   5   5  11       10.51       15.16      0.79 o
   6   5  11       59.27       62.46      1.90 o
   7   5  11       39.35       35.83      2.16 o
   8   5  11       12.53       15.74      2.00 o
   9   5  11        9.25       12.67      3.86 o
   0   6  11      263.01      259.09      4.07 o
   1   6  11      385.34      379.94      3.47 o
   2   6  11       76.85       80.21      1.81 o
   3   6  11      107.57      118.33      1.95 o
   4   6  11      225.18      217.43      3.73 o
   5   6  11      532.01      506.92      5.67 o
   6   6  11       41.23       41.82      1.74 o
   7   6  11        8.66        8.49      2.73 o
   8   6  11        9.47       10.75      1.71 o
   9   6  11       16.73       16.37      7.80 o
   0   7  11      439.47      407.38      6.02 o
   1   7  11      198.05      195.51      2.65 o
   2   7  11        9.13        6.53      1.19 o
   3   7  11       24.12       25.65      1.15 o
   4   7  11      372.96      348.69      4.16 o
   5   7  11       39.74       40.49      1.62 o
   6   7  11        4.92        4.61      0.93 o
   7   7  11       44.10       39.28      2.12 o
   8   7  11       15.62       16.00      2.31 o
   0   8  11      147.02      132.62      4.57 o
   1   8  11      623.85      617.01      6.29 o
   2   8  11       36.61       35.44      1.34 o
   3   8  11      115.28      110.18      2.40 o
   4   8  11       80.18       74.16      1.96 o
   5   8  11      343.08      339.16      5.91 o
   6   8  11      175.85      188.38      4.43 o
   7   8  11        7.06        9.61      1.99 o
   8   8  11       19.62       20.33      2.23 o
   0   9  11      422.38      420.30      5.63 o
   1   9  11      113.69      107.91      1.90 o
   2   9  11       29.36       25.36      1.19 o
   3   9  11      285.97      299.73      3.44 o
   4   9  11      190.56      181.60      2.70 o
   5   9  11       15.95       18.86      1.42 o
   6   9  11        3.99        5.89      1.53 o
   7   9  11       15.78       20.94      3.59 o
   8   9  11        7.84        9.05      2.61 o
   0  10  11      244.17      226.36      3.96 o
   1  10  11      139.42      128.93      2.52 o
   2  10  11        1.30        2.38      1.36 o
   3  10  11       79.23       85.52      2.82 o
   4  10  11       15.21       13.35      1.33 o
   5  10  11       90.73      101.58      4.43 o
   6  10  11       67.09       76.87      2.89 o
   7  10  11      114.40      131.66      4.07 o
   0  11  11        5.39        5.95      1.81 o
   1  11  11       77.24       80.56      2.10 o
   2  11  11      225.28      217.75      3.74 o
   3  11  11       46.85       51.18      2.26 o
   4  11  11      144.55      137.56      4.25 o
   5  11  11       44.80       43.88      2.02 o
   6  11  11       34.53       38.05      2.98 o
   7  11  11        0.85        0.74      1.78 o
   0  12  11        8.65        8.89      1.55 o
   1  12  11      101.54       91.67      2.90 o
   2  12  11       13.30       14.11      1.88 o
   3  12  11      123.71      112.52      4.10 o
   4  12  11       48.35       43.23      1.92 o
   5  12  11        8.44        6.96      1.87 o
   6  12  11        1.10       -0.09      2.59 o
   0  13  11        2.47        7.59      2.51 o
   1  13  11       49.52       48.95      2.06 o
   2  13  11      115.13      114.31      4.42 o
   3  13  11       19.36       24.95      1.95 o
   4  13  11       63.89       65.09      2.84 o
   5  13  11        7.21        7.01      1.66 o
   0  14  11        4.42        2.65      2.13 o
   1  14  11       49.13       52.44      2.81 o
   2  14  11        9.79        9.71      3.79 o
   3  14  11       44.55       49.59      3.08 o
   4  14  11        5.40        6.27      2.08 o
   0  15  11       65.26       76.62      9.15 o
   1  15  11       42.89       44.55      4.16 o
   2  15  11      103.59      107.74      5.87 o
   3  15  11       37.46       33.39      2.65 o
   0   0  12     1330.00     1306.28     19.77 o
   1   0  12       14.60       13.15      1.61 o
   2   0  12       35.72       43.06      1.69 o
   3   0  12      411.97      459.43      6.08 o
   4   0  12        2.16        0.72      0.86 o
   5   0  12      179.28      168.52      4.04 o
   6   0  12        0.13       -0.63      1.34 o
   7   0  12        1.13        5.05      1.51 o
   8   0  12        0.07       -2.89      2.89 o
   9   0  12       53.61       59.31      5.17 o
   0   1  12        0.71        0.21      1.18 o
   1   1  12      995.56     1023.44      8.87 o
   2   1  12      436.96      489.41      4.61 o
   3   1  12      334.61      325.12      3.17 o
   4   1  12      370.15      362.78      3.88 o
   5   1  12      647.62      658.97      6.54 o
   6   1  12      247.72      260.09      4.56 o
   7   1  12       70.81       81.13      3.84 o
   8   1  12        0.49       -1.13      2.00 o
   9   1  12       44.20       47.01      4.78 o
   0   2  12        1.84        0.37      1.06 o
   1   2  12      272.86      280.06      2.76 o
   2   2  12      534.73      589.44      5.20 o
   3   2  12       52.80       59.38      1.62 o
   4   2  12      491.86      454.02      4.36 o
   5   2  12      207.23      217.11      3.32 o
   6   2  12       14.02       12.76      1.44 o
   7   2  12      121.36      123.93      3.89 o
   8   2  12        3.85        4.51      2.09 o
   9   2  12       82.64       92.03      5.11 o
   0   3  12      335.52      324.48      4.48 o
   1   3  12      630.77      700.36      6.36 o
   2   3  12      339.25      376.00      4.20 o
   3   3  12      299.97      300.90      3.15 o
   4   3  12      244.61      255.81      2.96 o
   5   3  12      656.04      664.42      6.82 o
   6   3  12      146.95      134.91      2.61 o
   7   3  12       98.43       98.77      2.71 o
   8   3  12      105.11      119.54      4.90 o
   9   3  12       48.42       61.32      6.93 o
   0   4  12       32.99       37.49      1.27 o
   1   4  12     1125.22     1151.49     10.23 o
   2   4  12      165.29      173.37      2.05 o
   3   4  12      107.92      102.26      1.50 o
   4   4  12       45.76       47.47      1.17 o
   5   4  12       78.19       75.49      1.83 o
   6   4  12        0.62       -0.32      1.10 o
   7   4  12       46.27       46.70      2.46 o
   8   4  12        0.84        2.87      1.91 o
   9   4  12       63.02       77.04      6.31 o
   0   5  12      366.95      373.80      7.69 o
   1   5  12      112.50      105.27      2.42 o
   2   5  12      511.89      514.06      4.88 o
   3   5  12       74.34       69.69      1.57 o
   4   5  12       84.64       89.98      1.64 o
   5   5  12       19.59       16.92      1.09 o
   6   5  12      113.32      106.70      1.81 o
   7   5  12       31.79       28.93      2.73 o
   8   5  12       48.81       47.28      2.40 o
   9   5  12        1.55        5.86      3.29 o
   0   6  12      127.66      123.57      3.27 o
   1   6  12      180.01      163.49      2.56 o
   2   6  12       45.55       49.43      1.15 o
   3   6  12       74.22       70.94      1.71 o
   4   6  12       70.80       74.57      1.71 o
   5   6  12      129.61      127.14      2.22 o
   6   6  12       19.49       20.03      1.02 o
   7   6  12       28.81       28.89      2.17 o
   8   6  12        3.49        8.02      2.40 o
   0   7  12      564.53      643.78     29.74 o
   1   7  12      286.44      292.93      3.05 o
   2   7  12       82.85       77.80      1.94 o
   3   7  12      389.44      416.97      5.20 o
   4   7  12      420.19      419.03      5.03 o
   5   7  12       41.56       39.69      1.33 o
   6   7  12        6.07       10.88      1.69 o
   7   7  12       11.85       14.27      1.68 o
   8   7  12       15.69       18.32      2.12 o
   0   8  12      574.83      561.78      7.72 o
   1   8  12      971.17      970.04      8.37 o
   2   8  12       34.34       35.28      1.66 o
   3   8  12      240.34      222.65      2.94 o
   4   8  12       74.40       73.88      1.99 o
   5   8  12      141.08      136.97      3.43 o
   6   8  12       20.12       20.47      1.47 o
   7   8  12       23.36       27.36      2.78 o
   8   8  12       14.76       17.70      3.58 o
   0   9  12       27.79       27.79      1.50 o
   1   9  12       70.07       63.59      1.20 o
   2   9  12        2.41        2.94      0.93 o
   3   9  12       20.68       20.69      0.96 o
   4   9  12      160.44      151.91      3.94 o
   5   9  12      166.15      173.55      3.77 o
   6   9  12       39.07       37.31      3.07 o
   7   9  12       28.18       31.26      2.32 o
   0  10  12       67.14       77.97      2.36 o
   1  10  12        2.32        3.14      1.02 o
   2  10  12       54.91       55.26      1.44 o
   3  10  12      136.40      127.25      2.31 o
   4  10  12       26.75       27.87      1.54 o
   5  10  12        2.57        5.66      1.72 o
   6  10  12       19.31       21.14      1.83 o
   7  10  12        5.30        7.10      2.04 o
   0  11  12      106.23      102.44      3.50 o
   1  11  12       85.32       78.51      1.62 o
   2  11  12       12.56       11.95      1.17 o
   3  11  12       86.04       84.15      2.51 o
   4  11  12      126.85      120.20      3.96 o
   5  11  12       39.40       37.49      2.19 o
   6  11  12       29.79       33.67      2.20 o
   0  12  12      105.35      104.06      5.66 o
   1  12  12        8.72       10.47      1.70 o
   2  12  12        4.49        9.02      2.89 o
   3  12  12       88.77       84.59      4.08 o
   4  12  12       22.79       25.12      2.48 o
   5  12  12       38.74       33.57      2.18 o
   6  12  12        1.14        1.49      2.21 o
   0  13  12        7.97        3.88      2.69 o
   1  13  12      153.06      155.34      4.04 o
   2  13  12       33.09       31.87      1.94 o
   3  13  12       57.99       60.08      3.97 o
   4  13  12       23.12       24.95      2.90 o
   5  13  12       22.44       18.46      2.43 o
   0  14  12       16.92       35.23      5.85 o
   1  14  12      207.40      215.57      8.21 o
   2  14  12       35.19       39.59      2.97 o
   3  14  12       53.01       49.93      3.54 o
   4  14  12       10.42       11.74      2.32 o
   0  15  12       36.45       39.77      5.47 o
   1  15  12       50.96       52.18      4.13 o
   2  15  12       29.33       30.51      2.33 o
   1   0  13     1268.62     1398.36     17.69 o
   2   0  13      482.55      504.06      6.27 o
   3   0  13      400.61      424.57      5.59 o
   4   0  13      185.71      177.40      3.17 o
   5   0  13       37.76       44.36      2.47 o
   6   0  13      103.39      101.77      3.67 o
   7   0  13        0.10        1.24      1.70 o
   8   0  13        0.14       -4.55      6.11 o
   9   0  13        0.32        2.46      3.67 o
   0   1  13       94.61      110.59      2.06 o
   1   1  13      297.54      301.56      3.15 o
   2   1  13      219.71      236.27      2.71 o
   3   1  13      242.18      223.49      2.39 o
   4   1  13      236.88      240.15      3.21 o
   5   1  13       30.60       28.12      0.86 o
   6   1  13       74.56       71.09      2.68 o
   7   1  13       58.07       54.82      2.05 o
   8   1  13        1.72        5.15      2.32 o
   9   1  13        1.56       -1.43      4.05 o
   0   2  13      857.20      961.48     10.25 o
   1   2  13      286.11      278.64      2.83 o
   2   2  13        9.20       11.41      0.74 o
   3   2  13      302.13      316.45      3.91 o
   4   2  13      373.53      353.40      3.68 o
   5   2  13      160.25      145.30      2.37 o
   6   2  13      122.45      111.45      2.38 o
   7   2  13       51.54       52.48      3.88 o
   8   2  13        7.56       10.03      2.56 o
   9   2  13       89.42       88.16      4.91 o
   0   3  13      204.28      208.78      3.46 o
   1   3  13      784.80      828.14      7.21 o
   2   3  13      403.12      386.72      4.49 o
   3   3  13      326.47      307.89      3.50 o
   4   3  13       46.04       42.05      1.46 o
   5   3  13      392.90      356.30      3.92 o
   6   3  13      155.16      149.40      3.63 o
   7   3  13       28.26       22.66      2.00 o
   8   3  13       91.29      106.61      6.25 o
   9   3  13       16.32       11.78      3.66 o
   0   4  13     1571.75     1624.35     18.99 o
   1   4  13       87.13       83.05      1.86 o
   2   4  13      514.29      529.30      5.77 o
   3   4  13      197.17      219.68      2.62 o
   4   4  13      467.25      460.21      4.96 o
   5   4  13       64.43       59.05      1.44 o
   6   4  13       24.78       18.15      1.22 o
   7   4  13       47.57       47.26      2.06 o
   8   4  13        0.57        1.37      2.62 o
   9   4  13      123.47      139.07     13.25 o
   0   5  13      512.71      477.55      6.67 o
   1   5  13     1242.68     1289.53     11.07 o
   2   5  13       63.42       62.96      1.49 o
   3   5  13      159.52      169.06      2.92 o
   4   5  13       67.85       53.75      1.37 o
   5   5  13      179.70      167.05      3.06 o
   6   5  13       29.86       29.13      1.21 o
   7   5  13       16.66       22.68      2.97 o
   8   5  13      123.14      133.04      4.76 o
   0   6  13      883.12      904.52     12.00 o
   1   6  13     1594.29     1710.71     15.08 o
   2   6  13       56.55       51.19      1.83 o
   3   6  13       93.17       88.05      1.56 o
   4   6  13       53.36       56.74      2.01 o
   5   6  13      479.56      496.09      5.71 o
   6   6  13       19.69       24.07      2.14 o
   7   6  13       22.10       25.15      1.96 o
   8   6  13       16.57       17.60      3.24 o
   0   7  13      295.05      283.45      6.52 o
   1   7  13        8.88        8.06      1.01 o
   2   7  13       50.18       44.17      1.33 o
   3   7  13        3.33        1.28      0.70 o
   4   7  13       34.98       25.46      1.31 o
   5   7  13       56.32       57.16      2.95 o
   6   7  13      124.65      120.91      3.06 o
   7   7  13       74.59       78.56      2.98 o
   8   7  13       26.93       38.60      5.03 o
   0   8  13        0.84        0.12      1.12 o
   1   8  13       60.29       55.07      1.34 o
   2   8  13       72.19       78.29      1.81 o
   3   8  13       33.49       35.52      1.82 o
   4   8  13      220.56      223.23      3.06 o
   5   8  13       70.56       70.87      2.76 o
   6   8  13       24.98       24.17      2.36 o
   7   8  13        0.60       -2.97      3.05 o
   8   8  13       43.57       42.26      3.19 o
   0   9  13       47.07       43.32      1.75 o
   1   9  13      212.28      202.26      2.47 o
   2   9  13       33.24       34.89      1.91 o
   3   9  13       42.82       35.96      1.89 o
   4   9  13      299.26      312.47      5.95 o
   5   9  13       85.59       89.74      3.96 o
   6   9  13        3.39        6.42      2.72 o
   7   9  13        3.22       -0.06      2.14 o
   0  10  13        0.03        1.44      1.09 o
   1  10  13       15.88       18.57      1.22 o
   2  10  13       93.01       89.14      1.80 o
   3  10  13      146.88      142.42      3.33 o
   4  10  13       70.58       66.08      2.76 o
   5  10  13       25.23       28.16      2.01 o
   6  10  13       49.44       50.24      3.05 o
   7  10  13       19.35       18.33      3.10 o
   0  11  13       59.73       56.80      2.61 o
   1  11  13      100.62       97.37      3.31 o
   2  11  13        1.69        5.62      1.48 o
   3  11  13       31.15       34.09      1.86 o
   4  11  13        2.88        1.13      1.77 o
   5  11  13       23.10       25.15      2.22 o
   6  11  13        7.77        7.85      2.59 o
   0  12  13      133.70      134.12      4.86 o
   1  12  13        2.46       -2.01      2.16 o
   2  12  13       41.95       53.21      5.01 o
   3  12  13       94.13       96.33      3.25 o
   4  12  13       50.10       57.80      2.96 o
   5  12  13        5.39        4.15      1.69 o
   0  13  13       34.32       36.96      4.34 o
   1  13  13      105.09      119.61      6.88 o
   2  13  13       42.75       44.41      5.07 o
   3  13  13       36.64       40.31      4.12 o
   4  13  13       23.65       22.16      2.05 o
   0  14  13       67.14       63.60      4.01 o
   1  14  13        8.99       11.05      2.33 o
   2  14  13        3.95        4.81      1.86 o
   3  14  13       44.51       44.08      4.82 o
   0  15  13      210.89      257.75      8.57 o
   1  15  13       27.52       29.58      3.26 o
   0   0  14      665.81      727.27     12.25 o
   1   0  14        4.56        6.81      1.62 o
   2   0  14        7.81       12.86      1.11 o
   3   0  14        3.14        5.01      1.24 o
   4   0  14       97.63       91.83      2.12 o
   5   0  14      149.37      128.98      3.21 o
   6   0  14       83.05       78.48      4.13 o
   7   0  14        0.31       -0.55      3.22 o
   8   0  14        4.25       -1.10      4.15 o
   9   0  14        9.52        9.34     10.21 o
   0   1  14     1990.29     2143.72     23.04 o
   1   1  14       78.53       77.35      1.56 o
   2   1  14      338.40      347.12      4.91 o
   3   1  14      150.81      143.19      2.23 o
   4   1  14      224.74      217.62      2.64 o
   5   1  14      116.64      109.28      2.06 o
   6   1  14       42.29       44.74      2.18 o
   7   1  14        7.14        7.88      1.98 o
   8   1  14       43.17       48.56      3.33 o
   9   1  14       23.10       25.79      6.55 o
   0   2  14     2413.65     2523.05     25.65 o
   1   2  14      512.18      497.11      4.75 o
   2   2  14       30.43       32.92      1.42 o
   3   2  14       38.68       35.61      0.88 o
   4   2  14      179.31      173.58      2.41 o
   5   2  14      203.49      190.75      2.89 o
   6   2  14       51.61       48.21      1.55 o
   7   2  14       32.17       25.65      1.80 o
   8   2  14        2.71        4.33      2.64 o
   9   2  14        4.56        5.78      2.78 o
   0   3  14      245.94      225.76      3.90 o
   1   3  14      117.10      115.26      1.99 o
   2   3  14        0.86        1.49      0.83 o
   3   3  14       92.40       92.25      2.79 o
   4   3  14       19.36       18.94      0.97 o
   5   3  14      110.95      109.80      2.36 o
   6   3  14       55.00       54.13      1.62 o
   7   3  14        7.61        9.05      1.66 o
   8   3  14       57.50       52.20      3.57 o
   9   3  14        7.33        7.53      3.46 o
   0   4  14      174.26      170.91      3.12 o
   1   4  14      284.06      288.98      3.24 o
   2   4  14      385.85      399.73      4.24 o
   3   4  14       90.98       90.04      1.59 o
   4   4  14       26.64       21.44      0.83 o
   5   4  14        3.41        3.97      0.93 o
   6   4  14      214.95      213.46      4.58 o
   7   4  14        7.26        6.04      2.96 o
   8   4  14       20.45       21.54      3.21 o
   0   5  14      513.33      501.41      8.81 o
   1   5  14      443.02      426.82      4.30 o
   2   5  14       92.90       98.23      2.01 o
   3   5  14      234.90      228.08      2.94 o
   4   5  14      404.09      377.05      4.89 o
   5   5  14      193.55      191.18      3.14 o
   6   5  14        1.82        2.90      0.96 o
   7   5  14        2.28        5.07      2.08 o
   8   5  14       15.38       12.86      2.27 o
   0   6  14      170.85      164.52      3.07 o
   1   6  14      302.48      288.68      3.14 o
   2   6  14       67.56       68.59      1.39 o
   3   6  14      368.10      358.03      4.21 o
   4   6  14       33.87       33.62      1.54 o
   5   6  14       68.08       73.62      2.03 o
   6   6  14       27.84       30.75      2.24 o
   7   6  14        3.60        5.16      3.00 o
   8   6  14        4.56       -1.23      2.88 o
   0   7  14     1363.26     1415.90     17.32 o
   1   7  14       52.36       49.71      2.39 o
   2   7  14      663.33      662.69      6.58 o
   3   7  14       55.33       58.22      1.70 o
   4   7  14      156.01      142.62      3.82 o
   5   7  14        3.95        4.70      0.78 o
   6   7  14        9.64       12.33      1.89 o
   7   7  14       15.55        7.55      2.97 o
   8   7  14        4.13        3.15      3.35 o
   0   8  14       48.24       56.41      2.10 o
   1   8  14      249.65      258.01      3.21 o
   2   8  14      271.14      260.90      4.54 o
   3   8  14      447.31      450.24      5.72 o
   4   8  14       46.78       47.96      2.23 o
   5   8  14       65.64       62.20      2.23 o
   6   8  14        4.68        4.51      2.27 o
   7   8  14       98.80      114.40      5.57 o
   0   9  14       29.25       28.42      1.61 o
   1   9  14        8.11       10.04      1.07 o
   2   9  14      162.78      165.79      3.16 o
   3   9  14      107.33      115.57      4.41 o
   4   9  14       25.29       31.21      2.10 o
   5   9  14        3.47        2.77      1.52 o
   6   9  14        2.36       -0.03      1.62 o
   7   9  14       33.14       32.89      2.71 o
   0  10  14      628.00      675.08     12.66 o
   1  10  14        7.16        7.47      1.30 o
   2  10  14       61.45       59.91      2.24 o
   3  10  14       31.98       33.39      1.64 o
   4  10  14       43.36       41.85      3.56 o
   5  10  14       63.37       68.56      5.05 o
   6  10  14       34.49       35.00      2.32 o
   0  11  14       60.15       60.79      6.55 o
   1  11  14       75.68       77.70      2.61 o
   2  11  14       79.74       75.55      5.26 o
   3  11  14       46.60       46.38      2.34 o
   4  11  14       54.74       63.34      2.84 o
   5  11  14       17.93       15.71      2.61 o
   6  11  14       35.27       46.36      3.17 o
   0  12  14       14.82       16.83      2.94 o
   1  12  14        4.81        6.29      1.55 o
   2  12  14       61.06       61.01      3.31 o
   3  12  14       97.96      117.68      3.70 o
   4  12  14       16.11       10.91      3.19 o
   5  12  14        7.06        8.22      3.11 o
   0  13  14       28.60       26.12      3.23 o
   1  13  14       13.38       13.73      2.50 o
   2  13  14      180.89      179.58      5.49 o
   3  13  14       21.45       18.95      2.25 o
   4  13  14       15.87       19.52      2.75 o
   0  14  14       35.54       31.44      3.65 o
   1  14  14       43.20       53.14      2.95 o
   2  14  14       21.15       18.90      2.27 o
   1   0  15        3.81        4.98      0.97 o
   2   0  15       34.97       37.96      1.96 o
   3   0  15        0.01       -0.25      1.53 o
   4   0  15      397.01      383.85      5.73 o
   5   0  15        0.14        0.68      0.68 o
   6   0  15        1.57        3.47      2.36 o
   7   0  15      152.63      184.19     10.09 o
   8   0  15       23.96       21.53      4.60 o
   0   1  15       36.35       36.62      2.66 o
   1   1  15      107.10       97.55      1.48 o
   2   1  15       31.94       23.98      1.83 o
   3   1  15       16.01       12.25      1.36 o
   4   1  15       45.89       42.91      1.07 o
   5   1  15       28.82       25.30      1.11 o
   6   1  15       20.93       15.84      1.54 o
   7   1  15       27.56       24.96      2.87 o
   8   1  15       14.88       17.20      4.70 o
   0   2  15     1037.94     1051.11     12.77 o
   1   2  15       54.15       55.27      1.32 o
   2   2  15       35.12       32.42      1.08 o
   3   2  15       31.51       31.45      1.03 o
   4   2  15       12.82       12.52      0.91 o
   5   2  15       47.96       38.80      1.85 o
   6   2  15      132.62      137.50      5.70 o
   7   2  15       89.35       85.66      5.73 o
   8   2  15       10.86       24.16      3.63 o
   0   3  15      106.21      101.62      3.04 o
   1   3  15      190.81      175.42      2.55 o
   2   3  15      181.22      177.69      2.67 o
   3   3  15      409.76      364.44      4.19 o
   4   3  15       23.42       22.29      1.19 o
   5   3  15       12.92       14.10      1.13 o
   6   3  15      295.37      309.23      6.21 o
   7   3  15       31.27       36.80      3.61 o
   8   3  15       17.68       23.59      5.01 o
   0   4  15      949.54      984.53     12.86 o
   1   4  15     1003.06     1051.04     10.18 o
   2   4  15      267.06      273.47      4.23 o
   3   4  15      200.55      196.74      2.75 o
   4   4  15       66.16       54.12      1.82 o
   5   4  15      105.70      107.19      2.00 o
   6   4  15       93.25       88.08      3.41 o
   7   4  15       27.46       24.50      3.17 o
   8   4  15       43.55       44.67      3.45 o
   0   5  15      969.45     1004.23     13.70 o
   1   5  15      173.30      170.44      2.28 o
   2   5  15      903.93      900.66      8.54 o
   3   5  15       57.42       51.06      1.59 o
   4   5  15      164.26      172.87      3.25 o
   5   5  15       30.52       25.37      1.65 o
   6   5  15       13.11       12.87      1.39 o
   7   5  15        8.18        7.89      2.78 o
   8   5  15       10.58       16.64      3.64 o
   0   6  15      230.20      224.21      5.13 o
   1   6  15       64.82       61.87      1.23 o
   2   6  15      218.85      225.69      3.88 o
   3   6  15      241.62      242.34      4.92 o
   4   6  15      286.80      300.71      5.32 o
   5   6  15       50.30       49.14      1.68 o
   6   6  15       51.67       53.40      2.48 o
   7   6  15       10.26        9.00      3.66 o
   8   6  15        4.59        2.61      3.08 o
   0   7  15      161.03      149.83      5.56 o
   1   7  15       36.89       35.38      1.29 o
   2   7  15      202.41      201.01      3.67 o
   3   7  15       12.15       13.07      0.93 o
   4   7  15      126.30      121.86      2.59 o
   5   7  15       30.28       33.18      1.76 o
   6   7  15       34.04       40.13      3.63 o
   7   7  15        3.78        6.41      2.62 o
   0   8  15      132.56      119.36      4.21 o
   1   8  15      122.56      118.47      2.60 o
   2   8  15        2.94        2.15      1.01 o
   3   8  15       52.37       50.92      2.78 o
   4   8  15       22.90       17.62      2.44 o
   5   8  15       22.00       26.27      2.02 o
   6   8  15        3.04        0.01      1.76 o
   7   8  15       50.50       46.84      5.10 o
   0   9  15       98.10      101.48      3.82 o
   1   9  15      109.27      110.08      2.56 o
   2   9  15       61.66       56.78      2.38 o
   3   9  15       79.10       74.15      2.58 o
   4   9  15       17.43       20.19      2.55 o
   5   9  15        7.04        4.79      1.80 o
   6   9  15       57.80       71.30      3.14 o
   0  10  15        6.22        3.11      1.84 o
   1  10  15       26.46       27.19      1.37 o
   2  10  15       41.75       41.76      2.39 o
   3  10  15      175.05      176.70      5.65 o
   4  10  15        4.42        6.83      3.02 o
   5  10  15       25.24       25.53      3.11 o
   6  10  15       22.29       17.34      1.97 o
   0  11  15       38.84       41.19      2.49 o
   1  11  15      108.66      112.52      4.01 o
   2  11  15      128.55      136.75      4.63 o
   3  11  15       14.02       17.17      1.89 o
   4  11  15       17.33       20.06      2.14 o
   5  11  15       66.68       69.46      2.79 o
   0  12  15        0.06        7.73      3.25 o
   1  12  15        6.02        0.18      1.98 o
   2  12  15        9.10       17.73      3.29 o
   3  12  15       18.09       20.56      2.63 o
   4  12  15       15.03       18.35      2.08 o
   0  13  15       20.40       25.42      3.69 o
   1  13  15        7.77        9.41      3.07 o
   2  13  15        9.25       13.41      2.58 o
   3  13  15       17.15       10.95      3.83 o
   0  14  15       83.74       84.29      5.31 o
   1  14  15        6.63        3.23      2.64 o
   0   0  16        3.94        5.10      2.01 o
   1   0  16        0.70       -1.25      1.25 o
   2   0  16      694.34      737.36     10.99 o
   3   0  16        0.45       -0.18      1.08 o
   4   0  16       16.87       13.93      1.32 o
   5   0  16       91.14       87.46      3.55 o
   6   0  16      160.78      165.86      5.82 o
   7   0  16       81.09       98.63      6.58 o
   8   0  16       33.30       36.92     16.33 o
   0   1  16      389.41      394.43      6.11 o
   1   1  16      360.25      374.36      4.99 o
   2   1  16       65.99       76.55      1.99 o
   3   1  16      177.64      190.36      2.62 o
   4   1  16      212.47      215.85      2.80 o
   5   1  16       21.58       16.95      1.11 o
   6   1  16      199.65      212.81      7.25 o
   7   1  16        3.51       13.14      2.23 o
   8   1  16       27.57       29.44      3.10 o
   0   2  16      195.55      195.01      3.68 o
   1   2  16      146.82      144.84      2.01 o
   2   2  16      155.89      147.53      2.33 o
   3   2  16       30.39       30.39      1.66 o
   4   2  16       50.63       44.78      2.33 o
   5   2  16       97.72       91.35      3.12 o
   6   2  16      136.46      146.31      5.60 o
   7   2  16      118.62      135.16      5.46 o
   8   2  16        8.86       12.28      3.09 o
   0   3  16      129.69      138.18      2.95 o
   1   3  16       24.26       19.80      1.15 o
   2   3  16      100.06       98.38      2.48 o
   3   3  16      264.73      271.82      3.85 o
   4   3  16       65.48       58.36      1.80 o
   5   3  16      106.43      101.66      4.09 o
   6   3  16      305.98      312.25      8.14 o
   7   3  16        7.08        3.26      1.73 o
   8   3  16        9.67        8.57      2.73 o
   0   4  16      494.60      500.87      7.49 o
   1   4  16      629.03      639.93      6.94 o
   2   4  16       79.95       77.33      1.71 o
   3   4  16      596.77      627.62     17.00 o
   4   4  16      320.13      300.40      4.81 o
   5   4  16       35.24       31.70      1.42 o
   6   4  16       22.08       17.97      1.91 o
   7   4  16        4.49        6.08      2.69 o
   8   4  16        2.62        0.25      2.48 o
   0   5  16       29.86       29.74      1.53 o
   1   5  16       11.77       10.50      1.14 o
   2   5  16      208.33      189.34      4.07 o
   3   5  16       70.70       72.02      2.25 o
   4   5  16       40.68       35.23      1.91 o
   5   5  16       18.23       15.03      1.53 o
   6   5  16       30.82       26.91      2.06 o
   7   5  16       45.67       43.43      3.73 o
   8   5  16        1.33       -1.72      2.88 o
   0   6  16       15.21       16.75      1.74 o
   1   6  16      401.46      399.26      6.01 o
   2   6  16       35.83       37.98      1.74 o
   3   6  16       91.45       81.28      2.28 o
   4   6  16      156.56      164.55      5.79 o
   5   6  16       58.78       57.75      3.03 o
   6   6  16       29.64       32.77      1.97 o
   7   6  16        4.11        2.38      4.40 o
   0   7  16        0.06        2.93      1.52 o
   1   7  16        9.36       10.57      1.18 o
   2   7  16      392.66      386.89      5.30 o
   3   7  16       62.05       60.88      1.83 o
   4   7  16      128.08      135.16      4.02 o
   5   7  16       67.75       71.65      2.63 o
   6   7  16      106.28      117.05      4.27 o
   7   7  16       13.86       16.25      3.15 o
   0   8  16       17.46       14.69      1.86 o
   1   8  16       88.94       84.45      3.17 o
   2   8  16       37.49       30.54      1.90 o
   3   8  16      170.67      163.40      3.95 o
   4   8  16       10.81       10.32      1.91 o
   5   8  16       33.69       34.84      2.55 o
   6   8  16        9.79        8.99      2.04 o
   7   8  16       14.06        7.18      3.12 o
   0   9  16       36.65       36.25      2.34 o
   1   9  16       39.84       48.48      2.42 o
   2   9  16       70.67       65.46      2.81 o
   3   9  16       11.81       12.40      1.63 o
   4   9  16       16.15       13.58      2.12 o
   5   9  16       30.53       30.86      2.43 o
   6   9  16       27.61       25.29      2.25 o
   0  10  16      111.06      118.71      6.35 o
   1  10  16       69.21       66.80      4.45 o
   2  10  16       18.46       19.01      2.71 o
   3  10  16       21.51       18.65      2.08 o
   4  10  16       35.91       43.85      2.85 o
   5  10  16        2.75        4.12      1.80 o
   0  11  16       67.74       70.57      3.47 o
   1  11  16       19.75       22.29      2.09 o
   2  11  16       46.05       42.64      3.87 o
   3  11  16       10.65       14.54      3.01 o
   4  11  16       44.70       48.35      3.48 o
   5  11  16       23.64       31.02      2.85 o
   0  12  16       77.90       70.44      7.82 o
   1  12  16        2.88        5.72      2.43 o
   2  12  16        9.20        7.22      2.57 o
   3  12  16        6.88       12.01      2.29 o
   4  12  16       75.77       70.03      3.25 o
   0  13  16       17.02       24.73      5.54 o
   1  13  16       24.53       22.42      2.96 o
   2  13  16       22.36       15.88      2.48 o
   1   0  17      220.59      200.00      5.07 o
   2   0  17      112.69       92.12      2.68 o
   3   0  17      344.04      319.03      6.15 o
   4   0  17      259.76      263.50      6.89 o
   5   0  17       14.61       13.86      1.64 o
   6   0  17       19.20        9.98      2.83 o
   7   0  17       20.14       18.71      4.65 o
   8   0  17       42.70       59.40     15.15 o
   0   1  17       47.76       47.73      1.54 o
   1   1  17       24.91       28.46      1.19 o
   2   1  17      173.22      143.58      2.76 o
   3   1  17       53.40       45.61      1.42 o
   4   1  17       34.97       34.07      1.49 o
   5   1  17       43.73       48.50      2.63 o
   6   1  17       20.64       17.84      3.48 o
   7   1  17       27.17       32.36      6.41 o
   8   1  17        7.71        6.01      3.14 o
   0   2  17       11.03       11.81      1.53 o
   1   2  17      285.69      280.71      3.48 o
   2   2  17      431.24      388.26      4.72 o
   3   2  17      133.42      122.04      2.74 o
   4   2  17      137.47      137.67      3.36 o
   5   2  17       12.66       15.93      1.49 o
   6   2  17        5.84        3.16      1.98 o
   7   2  17       99.68      103.39      5.18 o
   8   2  17        7.29        7.92      2.70 o
   0   3  17        4.02        2.35      2.53 o
   1   3  17      188.00      182.56      3.57 o
   2   3  17      341.82      332.63      5.48 o
   3   3  17       71.39       54.85      2.67 o
   4   3  17       65.69       65.03      2.49 o
   5   3  17       35.16       30.41      2.04 o
   6   3  17       63.11       59.73      2.82 o
   7   3  17       22.98       22.54      3.72 o
   8   3  17        2.61        4.27      3.75 o
   0   4  17      297.36      280.36      5.42 o
   1   4  17       14.30       11.14      1.07 o
   2   4  17        1.48        2.04      1.13 o
   3   4  17       54.00       59.59      1.84 o
   4   4  17      129.03      119.27      3.96 o
   5   4  17       56.39       45.35      2.31 o
   6   4  17      152.60      149.05      4.40 o
   7   4  17       47.65       54.32      2.81 o
   0   5  17        6.83        7.45      1.45 o
   1   5  17      234.41      222.53      4.54 o
   2   5  17      241.24      232.90      3.82 o
   3   5  17       57.92       61.70      2.15 o
   4   5  17       54.59       52.13      1.71 o
   5   5  17       65.87       62.97      2.52 o
   6   5  17        8.15        1.40      2.35 o
   7   5  17       69.00       72.70      3.91 o
   0   6  17       36.99       34.25      2.18 o
   1   6  17      358.00      359.22      5.10 o
   2   6  17        7.82        6.66      0.92 o
   3   6  17       22.04       21.85      2.03 o
   4   6  17       29.81       26.17      1.40 o
   5   6  17      104.18       92.94      3.27 o
   6   6  17       23.70       30.64      3.96 o
   7   6  17       45.12       41.05      3.12 o
   0   7  17      335.40      339.52      7.08 o
   1   7  17       82.10       85.62      3.48 o
   2   7  17       25.95       22.69      1.10 o
   3   7  17       21.08       19.10      1.27 o
   4   7  17       35.47       36.22      3.41 o
   5   7  17       48.98       51.48      4.80 o
   6   7  17       12.69       10.22      7.11 o
   0   8  17       41.88       40.03      2.10 o
   1   8  17      147.77      153.75      5.47 o
   2   8  17       11.84       10.46      1.43 o
   3   8  17       16.23       22.26      3.51 o
   4   8  17       16.53       19.78      2.77 o
   5   8  17        8.17        8.01      1.83 o
   6   8  17        6.18        9.82      2.48 o
   0   9  17        4.75        4.68      1.71 o
   1   9  17        0.66        0.94      1.86 o
   2   9  17       64.60       66.41      3.07 o
   3   9  17      147.77      156.67      5.31 o
   4   9  17        9.25       13.90      3.07 o
   5   9  17        0.54        4.73      3.12 o
   6   9  17       25.49       22.48      2.64 o
   0  10  17        1.70        2.75      2.21 o
   1  10  17        5.12        6.39      1.52 o
   2  10  17       23.31       20.61      2.52 o
   3  10  17       37.50       36.78      3.27 o
   4  10  17       44.29       43.67      3.68 o
   5  10  17        5.27       10.10      2.55 o
   0  11  17      212.58      235.10     10.96 o
   1  11  17        1.24        3.05      1.99 o
   2  11  17       14.51        7.17      2.06 o
   3  11  17       57.64       52.97      4.28 o
   4  11  17       45.16       39.28      3.03 o
   0  12  17       58.19       50.88      3.73 o
   1  12  17       12.61       19.94      3.90 o
   2  12  17       16.70       20.04      2.77 o
   3  12  17        0.55        5.69      3.99 o
   0  13  17       40.02       37.56      3.24 o
   1  13  17       27.84       30.49      2.88 o
   0   0  18      150.49      142.20      3.90 o
   1   0  18        1.91        4.67      1.45 o
   2   0  18      427.16      435.66      8.17 o
   3   0  18      160.43      160.82      4.69 o
   4   0  18       37.83       42.53      3.52 o
   5   0  18       18.13        5.91      2.69 o
   6   0  18       45.38       32.85      3.26 o
   7   0  18      137.76      171.70     26.98 o
   0   1  18       74.83       65.80      1.95 o
   1   1  18      234.42      230.24      3.76 o
   2   1  18      160.27      164.27      3.18 o
   3   1  18      133.63      129.56      2.90 o
   4   1  18       31.80       32.86      1.50 o
   5   1  18      112.27      101.61      3.69 o
   6   1  18      190.32      221.41      5.94 o
   7   1  18      113.29      115.03      5.48 o
   0   2  18      103.85      100.97      5.05 o
   1   2  18        4.39        3.30      1.02 o
   2   2  18       24.76       16.74      1.30 o
   3   2  18        9.62       14.40      1.56 o
   4   2  18       12.32       13.11      1.85 o
   5   2  18       14.41       15.36      1.97 o
   6   2  18       24.51       26.59      2.57 o
   7   2  18       37.71       44.36      3.52 o
   0   3  18      194.97      210.11      7.35 o
   1   3  18        0.87        0.42      0.87 o
   2   3  18       92.76       80.76      2.62 o
   3   3  18       73.70       65.44      2.44 o
   4   3  18      100.52       98.31      6.15 o
   5   3  18       84.48       77.95      2.65 o
   6   3  18       95.13      104.28      4.63 o
   7   3  18       23.58       25.02      2.91 o
   0   4  18      155.06      130.06      5.80 o
   1   4  18        0.29       -1.07      1.07 o
   2   4  18       11.99       11.79      1.77 o
   3   4  18      277.70      280.85      4.74 o
   4   4  18       72.33       73.12      2.25 o
   5   4  18       10.56       12.65      2.02 o
   6   4  18       14.34       13.80      3.05 o
   7   4  18        4.14        4.07      4.01 o
   0   5  18      118.51      110.61      5.18 o
   1   5  18       39.99       45.29      1.97 o
   2   5  18      276.06      264.61      4.64 o
   3   5  18        8.62        8.10      2.54 o
   4   5  18        3.85        2.86      1.45 o
   5   5  18      114.28      122.47      4.08 o
   6   5  18       31.56       35.57      2.90 o
   7   5  18        7.28        5.54      2.54 o
   0   6  18        0.36        6.11      1.67 o
   1   6  18       54.07       44.34      1.60 o
   2   6  18        7.52       11.28      1.22 o
   3   6  18        2.48        2.50      1.27 o
   4   6  18       10.61       12.31      3.08 o
   5   6  18       52.63       38.92      3.41 o
   6   6  18        4.70        7.52      2.32 o
   0   7  18        1.65        0.60      2.17 o
   1   7  18       79.64       74.86      2.84 o
   2   7  18        4.74        4.88      1.24 o
   3   7  18       20.46       15.67      1.82 o
   4   7  18       10.02        7.81      3.49 o
   5   7  18        3.80        4.92      3.13 o
   6   7  18       14.96       19.87      3.75 o
   0   8  18        3.11        5.47      3.21 o
   1   8  18       27.54       25.95      2.28 o
   2   8  18       28.21       30.81      1.79 o
   3   8  18       10.68       11.62      2.69 o
   4   8  18       35.76       40.38      3.79 o
   5   8  18        8.12       12.34      2.85 o
   6   8  18        0.10        2.58      2.05 o
   0   9  18       35.07       34.39      2.59 o
   1   9  18       28.71       29.45      1.72 o
   2   9  18       12.33       20.77      2.00 o
   3   9  18       24.36       20.72      4.48 o
   4   9  18        6.35        7.89      2.14 o
   5   9  18       38.19       31.81      2.25 o
   0  10  18       12.45       12.48      2.83 o
   1  10  18       10.82        7.61      2.47 o
   2  10  18        5.72        2.59      2.11 o
   3  10  18       44.55       51.19      4.87 o
   4  10  18       21.42       26.86      2.54 o
   0  11  18       15.83       13.58      2.59 o
   1  11  18       97.98       94.46      4.41 o
   2  11  18       31.44       28.10      4.93 o
   3  11  18        4.83        4.72      3.46 o
   0  12  18        0.06        2.81      4.63 o
   1  12  18       27.13       35.47      4.58 o
   2  12  18        5.25        0.98      2.56 o
   1   0  19       35.06       34.79      2.94 o
   2   0  19       24.86       31.12      2.19 o
   3   0  19        0.97        2.93      1.79 o
   4   0  19        3.08        4.20      3.71 o
   5   0  19        3.71       -1.34      2.88 o
   6   0  19       21.19       18.80      2.86 o
   7   0  19       22.96       27.39      4.46 o
   0   1  19        2.93        7.03      3.50 o
   1   1  19      138.05      129.60      3.71 o
   2   1  19       60.57       46.86      2.31 o
   3   1  19       78.23       71.75      3.49 o
   4   1  19       28.47       26.59      2.15 o
   5   1  19       55.07       56.29      4.63 o
   6   1  19       52.88       56.83      3.04 o
   7   1  19      112.61      127.21     11.58 o
   0   2  19      111.16      101.82      4.40 o
   1   2  19       23.68       22.13      1.84 o
   2   2  19      101.07      103.05      3.04 o
   3   2  19        4.35        3.91      1.71 o
   4   2  19        9.95        7.04      1.69 o
   5   2  19        5.04        5.50      3.46 o
   6   2  19        1.91       -0.55      1.82 o
   7   2  19        3.96        7.75      3.60 o
   0   3  19       83.12       84.94      3.59 o
   1   3  19      108.04      114.24      3.19 o
   2   3  19       90.52       81.01      2.25 o
   3   3  19        4.65        7.79      1.23 o
   4   3  19       16.01       18.41      2.05 o
   5   3  19       52.54       47.63      4.16 o
   6   3  19        2.39       -1.33      2.03 o
   7   3  19       21.73       26.46      5.17 o
   0   4  19       20.47       24.15      4.04 o
   1   4  19      244.01      254.25      7.60 o
   2   4  19       90.58       89.73      3.32 o
   3   4  19       15.86       11.92      1.44 o
   4   4  19       22.25       25.52      2.52 o
   5   4  19       26.32       32.94      2.50 o
   6   4  19        6.02        8.26      3.00 o
   0   5  19       19.92       14.94      4.47 o
   1   5  19       99.90       99.13      3.88 o
   2   5  19      105.03      117.71      4.73 o
   3   5  19       35.11       30.19      1.72 o
   4   5  19       48.02       50.97      3.20 o
   5   5  19       16.90       13.22      2.15 o
   6   5  19        3.23        4.58      2.12 o
   0   6  19       65.08       58.52      5.07 o
   1   6  19      114.18      118.64      4.19 o
   2   6  19       24.78       23.37      1.50 o
   3   6  19        1.69       -0.81      1.60 o
   4   6  19        4.29        4.19      1.83 o
   5   6  19        0.88        4.34      2.08 o
   6   6  19       19.21       25.83      3.02 o
   0   7  19      120.00      128.99      6.17 o
   1   7  19       52.80       48.86      1.78 o
   2   7  19        5.74        6.59      1.62 o
   3   7  19       57.59       61.84      3.28 o
   4   7  19       48.49       53.53      2.75 o
   5   7  19       12.59       11.90      2.67 o
   0   8  19        2.55        5.28      1.96 o
   1   8  19       20.77       14.28      2.20 o
   2   8  19        8.75       12.38      1.94 o
   3   8  19       19.59       23.52      3.85 o
   4   8  19       22.95       26.97      5.48 o
   5   8  19       11.67        7.97      2.86 o
   0   9  19       34.45       43.68      4.89 o
   1   9  19       14.59       16.77      3.62 o
   2   9  19       88.77       96.88      3.77 o
   3   9  19       23.85       26.69      3.32 o
   4   9  19       37.57       37.66      3.02 o
   0  10  19       14.98       10.44      3.52 o
   1  10  19      110.28      119.68      6.10 o
   2  10  19        1.66       -1.90      1.90 o
   3  10  19        1.86        0.07      2.11 o
   0  11  19       25.68       37.07      7.47 o
   1  11  19        7.92        3.08      2.68 o
   2  11  19       46.97       45.69      3.35 o
   0   0  20       58.91       55.92      4.60 o
   1   0  20      311.83      318.26      8.28 o
   2   0  20       10.22        6.20      2.23 o
   3   0  20        2.63        0.86      1.49 o
   4   0  20       15.53       16.76      2.66 o
   5   0  20      187.28      195.69      8.31 o
   6   0  20       55.85       50.57      3.99 o
   0   1  20       67.12       64.20      4.06 o
   1   1  20       34.70       28.13      1.67 o
   2   1  20       90.95       83.63      2.59 o
   3   1  20        0.63        3.80      1.46 o
   4   1  20       33.09       31.76      4.22 o
   5   1  20        2.17        1.09      2.37 o
   6   1  20       35.82       40.94      4.00 o
   0   2  20       18.96       16.18      2.28 o
   1   2  20        0.93        0.04      1.26 o
   2   2  20        1.68        1.81      1.13 o
   3   2  20       53.14       45.35      2.20 o
   4   2  20        1.17        0.33      2.00 o
   5   2  20       31.72       38.95      3.34 o
   6   2  20       63.02       66.49      3.99 o
   0   3  20        4.13       -1.48      2.83 o
   1   3  20      114.89      110.32      4.01 o
   2   3  20       15.33       14.81      1.20 o
   3   3  20       24.37       21.82      1.92 o
   4   3  20       51.67       49.43      2.53 o
   5   3  20       66.74       70.71      3.66 o
   6   3  20       15.70       21.44      2.70 o
   0   4  20       12.28       14.92      7.52 o
   1   4  20       29.99       29.69      2.72 o
   2   4  20       10.53       14.23      3.25 o
   3   4  20       37.89       39.55      3.72 o
   4   4  20        4.12        3.21      1.50 o
   5   4  20        3.17        5.69      2.38 o
   6   4  20       21.99       17.59      2.31 o
   0   5  20       10.56       14.33      3.99 o
   1   5  20       88.70       87.51      3.90 o
   2   5  20        2.75        4.64      1.42 o
   3   5  20        1.64        2.94      1.61 o
   4   5  20       17.09       23.41      2.41 o
   5   5  20       15.52       12.64      2.25 o
   6   5  20        5.43        2.48      2.39 o
   0   6  20      131.96      128.11      6.92 o
   1   6  20       11.55       16.38      1.79 o
   2   6  20       19.50       22.53      3.08 o
   3   6  20       12.68       17.00      2.65 o
   4   6  20       26.90       30.10      2.93 o
   5   6  20       52.70       56.81      4.37 o
   0   7  20        3.30        3.99      3.03 o
   1   7  20       20.89       19.22      2.30 o
   2   7  20       37.02       30.19      2.31 o
   3   7  20       37.04       38.25      2.85 o
   4   7  20        3.41        5.46      1.97 o
   5   7  20       15.53       14.36      2.86 o
   0   8  20        2.72        2.31      2.28 o
   1   8  20        8.06        8.41      1.72 o
   2   8  20       12.03       13.33      2.23 o
   3   8  20       39.63       42.67      4.28 o
   4   8  20       19.98       14.25      3.91 o
   0   9  20        2.38        4.62      3.08 o
   1   9  20       13.08       11.30      2.19 o
   2   9  20        9.71        7.10      5.13 o
   3   9  20       13.13       12.74      2.58 o
   0  10  20        0.39        1.83      3.39 o
   1  10  20       18.25       18.90      4.08 o
   2  10  20       53.44       51.51      2.99 o
   1   0  21       75.18       87.80      5.03 o
   2   0  21        2.94        3.33      3.37 o
   3   0  21       80.32       75.03      5.33 o
   4   0  21       14.23       10.65      4.35 o
   5   0  21      138.20      136.06     18.48 o
   6   0  21        1.92       -3.97      4.37 o
   0   1  21        2.92        0.34      4.08 o
   1   1  21        5.51        7.87      1.73 o
   2   1  21       17.93       17.35      1.87 o
   3   1  21        8.13        6.88      1.29 o
   4   1  21       63.33       70.99      3.82 o
   5   1  21       24.60       28.35      3.64 o
   6   1  21      148.93      156.72      7.96 o
   0   2  21        3.29        4.45      2.16 o
   1   2  21        2.53        3.86      1.58 o
   2   2  21       15.88       14.86      1.40 o
   3   2  21       33.77       32.49      3.46 o
   4   2  21       11.30        9.65      2.12 o
   5   2  21       88.69       94.25      3.98 o
   6   2  21       44.82       48.17      3.88 o
   0   3  21       12.18       20.32      3.60 o
   1   3  21       40.27       39.49      2.41 o
   2   3  21       14.84       13.43      2.04 o
   3   3  21        8.37        9.86      2.07 o
   4   3  21       77.60       76.72      3.95 o
   5   3  21       85.19       79.24      3.57 o
   6   3  21       37.15       32.48      3.06 o
   0   4  21       44.91       55.36      3.22 o
   1   4  21        4.14        2.47      1.51 o
   2   4  21       61.51       59.06      3.16 o
   3   4  21        5.96        4.47      1.84 o
   4   4  21       30.02       33.58      5.12 o
   5   4  21        1.27        3.12      2.57 o
   0   5  21      240.10      245.52      8.37 o
   1   5  21      159.37      164.09      4.13 o
   2   5  21       57.64       60.32      3.37 o
   3   5  21        5.58        5.25      3.04 o
   4   5  21       30.55       31.34      2.69 o
   5   5  21        4.59        4.31      2.01 o
   0   6  21        9.44       11.42      2.27 o
   1   6  21       12.28       16.73      3.53 o
   2   6  21      190.24      197.14     10.14 o
   3   6  21       11.47       18.70      2.82 o
   4   6  21       10.24       17.54      2.84 o
   5   6  21       13.10       10.01      2.78 o
   0   7  21        3.56        1.24      2.33 o
   1   7  21       35.43       30.49      3.64 o
   2   7  21       39.25       48.78      4.63 o
   3   7  21       12.09       10.77      1.78 o
   4   7  21       34.45       38.45      3.64 o
   0   8  21        3.80        6.72      2.80 o
   1   8  21       10.97       13.41      2.08 o
   2   8  21        6.31       13.05      6.34 o
   3   8  21       15.75       14.82      4.39 o
   0   9  21       39.46       46.06      5.59 o
   1   9  21        4.10        2.52      3.91 o
   2   9  21       45.59       51.53      3.19 o
   0  10  21       15.58       18.73      6.59 o
   0   0  22        4.14        7.41      4.38 o
   1   0  22       17.59       13.22      2.99 o
   2   0  22        0.67       -0.52      1.76 o
   3   0  22       24.73       24.60      2.73 o
   4   0  22       30.37       36.19      3.81 o
   5   0  22       21.06       16.50      7.51 o
   0   1  22       40.37       43.43      6.58 o
   1   1  22       12.60       18.29      1.83 o
   2   1  22       72.86       72.50      2.70 o
   3   1  22        7.68        9.16      1.96 o
   4   1  22       24.10       19.42      1.96 o
   5   1  22       18.96       18.06      2.94 o
   0   2  22      207.14      203.47      7.12 o
   1   2  22        3.25        6.81      1.79 o
   2   2  22       38.94       32.87      2.96 o
   3   2  22       17.17       19.26      3.21 o
   4   2  22       26.05       27.12      2.98 o
   5   2  22       35.28       43.32      3.86 o
   0   3  22        1.10        2.69      3.41 o
   1   3  22       19.71       26.45      2.74 o
   2   3  22        0.30        2.01      1.94 o
   3   3  22       14.75        9.87      1.95 o
   4   3  22        4.18        5.93      4.49 o
   5   3  22       71.03       81.78      4.23 o
   0   4  22       90.26       88.90      4.38 o
   1   4  22       10.21       11.94      2.53 o
   2   4  22       29.58       27.86      3.70 o
   3   4  22       52.27       46.55      2.78 o
   4   4  22       11.10       11.76      2.79 o
   5   4  22       25.27       25.68      2.10 o
   0   5  22       13.95       12.81      2.47 o
   1   5  22       13.93       11.43      2.19 o
   2   5  22        2.92        6.06      2.72 o
   3   5  22       35.51       39.17      3.33 o
   4   5  22       34.81       38.68      3.92 o
   0   6  22       80.99       82.40      5.23 o
   1   6  22       77.58       82.60      3.14 o
   2   6  22        9.54        8.10      1.95 o
   3   6  22       59.28       56.89      2.92 o
   4   6  22       44.80       53.02      3.10 o
   0   7  22        1.77        0.02      2.22 o
   1   7  22       11.78       10.96      2.79 o
   2   7  22       25.87       23.29      2.66 o
   3   7  22       28.13       25.50      2.71 o
   0   8  22        1.45        1.22      2.67 o
   1   8  22       43.33       42.23      4.06 o
   2   8  22       18.72       13.46      3.24 o
   0   9  22       13.47       12.34      5.95 o
   1   0  23        8.82        6.02      3.64 o
   2   0  23        0.49       -3.38      3.38 o
   3   0  23       10.81        5.31      2.23 o
   4   0  23       19.04       22.40      4.98 o
   0   1  23       20.16       15.32      4.06 o
   1   1  23       14.68       14.84      1.86 o
   2   1  23       34.30       38.05      3.19 o
   3   1  23        0.57        2.06      1.92 o
   4   1  23       22.56       22.88      4.74 o
   0   2  23        6.02        6.17      2.52 o
   1   2  23       32.13       38.69      4.23 o
   2   2  23       14.81       17.92      1.72 o
   3   2  23        3.18        4.51      2.03 o
   4   2  23       11.90       16.86      2.09 o
   0   3  23       71.11       72.07      4.90 o
   1   3  23       62.79       70.56      5.64 o
   2   3  23        5.03        4.58      1.94 o
   3   3  23        6.97        6.55      3.46 o
   4   3  23       44.22       47.62      4.41 o
   0   4  23      138.84      162.60      6.44 o
   1   4  23      142.80      152.46      7.28 o
   2   4  23        5.07        1.97      2.45 o
   3   4  23       11.46       13.83      2.62 o
   4   4  23        8.80        5.43      3.81 o
   0   5  23      239.93      269.97      9.11 o
   1   5  23      115.82      122.97      4.19 o
   2   5  23       25.96       26.96      3.77 o
   3   5  23       29.01       26.22      2.63 o
   0   6  23        4.29        4.34      2.66 o
   1   6  23       84.30       86.76      3.52 o
   2   6  23       19.49       18.40      3.26 o
   3   6  23       43.12       41.44      2.63 o
   0   7  23       17.14       15.12      3.40 o
   1   7  23       88.26       77.41      4.78 o
   2   7  23       90.33       80.40      5.63 o
   0   0  24        1.62       -4.93      4.93 o
   1   0  24       19.86       21.05      3.88 o
   2   0  24       88.19       93.95      5.84 o
   3   0  24        0.10        3.05      2.87 o
   0   1  24       17.22       10.64      4.52 o
   1   1  24       11.08       11.15      2.62 o
   2   1  24       25.70       26.84      4.26 o
   3   1  24        2.36        2.87      2.14 o
   0   2  24        0.09       -2.68      2.68 o
   1   2  24        4.36        7.53      3.69 o
   2   2  24        4.44        5.33      3.90 o
   3   2  24       22.04       22.36      5.74 o
   0   3  24       14.81       24.05      6.62 o
   1   3  24       35.79       28.60      2.94 o
   2   3  24        1.14        2.38      2.11 o
   3   3  24        8.11       10.87      2.94 o
   0   4  24        6.38        7.85      3.87 o
   1   4  24        2.93        3.33      3.70 o
   2   4  24        5.85        7.69      2.22 o
   0   5  24      148.95      155.29      7.84 o
   1   5  24       13.05       23.28      5.17 o
   2   5  24       12.64        6.39      2.20 o
   0   6  24        5.21        0.25      3.41 o
   1   0  25        0.42        7.08      3.13 o
   2   0  25       42.66       55.09      5.60 o
   0   1  25       11.90        8.39      8.52 o
   1   1  25       38.40       37.56      3.22 o
   2   1  25       11.63       11.93      2.43 o
   0   2  25      125.63      147.58      7.57 o
   1   2  25        4.68        2.23      2.44 o
   2   2  25       46.34       54.66      3.43 o
   0   3  25       51.40       50.78      4.55 o
   1   3  25       16.82       20.58      2.88 o
 
